# Supplementary material for: Cigarette smoking prevalence in US counties: 1996-2012
Source: Popul Health Metr. 2014 Mar 24;12:5. doi: 10.1186/1478-7954-12-5 (PMC3987818; doi:10.1186/1478-7954-12-5)
Supplement: Additional file 2 — BRFSS sample size by county and year, 1996-2012. [file 1478-7954-12-5-S2.xlsx]

## Sheet: appendix_table_4_daily_smoking_
Additional File 2: Cigarette smoking prevalence in US counties: 1996-2012
BRFSS sample size, by county and year, 1996-2012
County	Sex	1996	1997	1998	1999	2000	2001	2002	2003	2004	2005	2006	2007	2008	2009	2010	2011	2012
Aleutians East Borough, AK	Male	4	7	3	5	4	10	6	3	15	9	5	9	17	16	5	14	30
	Female	6	10	4	3	5	13	6	6	7	17	7	10	13	12	9	18	36
Aleutians West Census Area, AK	Male	7	9	15	8	11	18	20	10	29	25	18	21	20	17	10	27	54
	Female	6	12	9	10	8	20	14	14	18	31	14	20	22	16	15	18	48
Anchorage Municipality, AK	Male	125	102	138	157	156	182	178	184	347	386	297	331	332	297	210	458	724
	Female	138	129	184	181	176	238	228	241	452	515	417	403	398	420	259	579	847
Bethel Census Area, AK	Male	39	32	30	41	32	63	49	56	109	135	66	103	89	78	57	87	180
	Female	38	23	42	41	44	61	54	49	116	123	92	122	109	88	57	96	166
Bristol Bay Borough, AK	Male	5	7	13	3	8	5	8	5	20	17	10	18	12	18	9	12	27
	Female	8	6	8	8	7	7	6	4	8	13	8	7	11	12	10	16	35
Denali Borough/Yukon-Koyukuk Census Area, AK	Male	37	34	26	39	28	45	34	32	69	94	51	68	71	50	47	82	131
	Female	41	41	20	33	31	44	38	43	85	75	53	84	76	64	47	99	163
Dillingham Census Area, AK	Male	10	12	18	14	16	21	17	15	36	37	27	37	38	28	26	39	62
	Female	18	24	18	21	19	16	19	18	36	31	26	45	34	31	21	36	83
Fairbanks North Star Borough, AK	Male	34	41	182	193	191	246	229	254	462	449	353	417	414	387	280	446	534
	Female	41	39	175	189	179	284	256	261	488	549	425	476	495	512	322	529	602
Haines Borough, AK	Male	4	10	5	4	10	11	4	6	14	12	13	24	26	18	18	26	18
	Female	9	8	2	6	9	14	9	10	21	24	21	21	22	26	15	28	29
Hoonah-Angoon Census Area/Skagway Municipality/Yakutat City and Borough, AK	Male	7	16	8	10	6	13	10	12	16	36	22	37	30	35	15	20	50
	Female	5	12	9	9	16	21	18	17	25	35	20	15	25	23	16	33	38
Juneau City and Borough, AK	Male	77	65	89	78	82	108	85	98	167	206	134	164	135	161	125	209	215
	Female	89	73	107	92	97	125	144	128	213	250	184	228	195	217	164	245	235
Kenai Peninsula Borough, AK	Male	114	103	123	122	109	160	163	142	294	368	266	309	303	292	175	327	315
	Female	145	154	165	128	149	188	230	194	451	448	331	386	378	361	276	397	446
Ketchikan Gateway Borough/Petersburg Census Area/Prince of Wales-Hyder Census Area/Wrangell City and Borough, AK	Male	62	78	58	73	73	96	86	92	138	207	132	178	173	162	99	186	200
	Female	80	78	70	89	78	101	106	103	163	206	162	210	180	188	127	215	231
Kodiak Island Borough, AK	Male	39	37	31	32	33	53	31	41	83	90	55	84	69	71	42	75	82
	Female	38	21	32	33	38	49	48	48	104	110	80	80	96	71	50	90	78
Lake and Peninsula Borough, AK	Male	9	10	6	17	7	9	8	9	18	17	12	6	7	8	5	19	34
	Female	10	11	8	5	5	6	9	10	14	18	8	15	14	5	7	22	45
Matanuska-Susitna Borough, AK	Male	17	29	29	22	35	46	36	50	112	125	83	103	122	98	64	288	474
	Female	21	40	46	41	39	64	56	72	126	143	121	156	148	148	83	384	617
Nome Census Area, AK	Male	25	26	20	23	28	52	37	33	71	85	49	60	53	47	34	57	109
	Female	36	27	34	23	24	41	42	31	67	65	50	72	74	58	37	57	94
North Slope Borough, AK	Male	18	15	19	16	22	38	20	24	39	43	28	31	35	26	18	44	60
	Female	9	15	19	16	17	25	28	22	63	43	25	46	32	43	19	48	70
Northwest Arctic Borough, AK	Male	19	17	20	12	21	25	29	27	49	39	32	41	54	34	21	43	62
	Female	15	21	18	16	15	28	36	21	42	47	42	49	45	36	28	50	77
Sitka City and Borough, AK	Male	19	13	20	24	19	33	30	30	35	64	36	54	55	57	42	53	63
	Female	22	22	25	19	27	26	42	31	46	69	56	75	49	47	38	62	59
Southeast Fairbanks Census Area, AK	Male	2	4	10	14	9	10	17	19	31	25	34	23	33	55	24	39	119
	Female	4	3	14	15	14	16	15	15	32	38	31	38	43	26	21	42	121
Valdez-Cordova Census Area, AK	Male	21	29	33	39	28	36	38	43	69	91	49	60	60	78	40	79	71
	Female	20	28	23	36	38	39	51	32	83	84	54	81	65	66	58	74	88
Wade Hampton Census Area, AK	Male	8	3	8	22	17	23	19	18	41	35	25	43	42	31	21	31	77
	Female	6	9	14	17	25	26	26	32	41	37	31	43	37	25	25	38	64
Autauga County, AL	Male	10	4	4	9	10	11	1	15	11	19	18	14	9	17	19	31	24
	Female	13	3	14	13	11	9	24	24	20	24	20	41	39	41	42	52	56
Baldwin County, AL	Male	18	22	25	31	37	31	45	35	50	31	45	63	91	93	117	101	111
	Female	36	24	44	35	32	66	63	85	73	60	71	172	153	119	224	161	212
Barbour County, AL	Male	3	2	7	8	3	5	9	5	7	7	4	17	25	23	17	27	17
	Female	5	1	7	7	8	13	10	15	9	14	7	42	30	62	48	51	54
Bibb County, AL	Male	4	4	4	4	1	2	4	5	2	5	4	22	14	21	23	21	23
	Female	6	6	5	7	6	8	11	15	8	11	5	48	41	43	29	36	44
Blount County, AL	Male	12	4	10	9	12	5	15	16	8	7	14	17	20	15	15	20	19
	Female	22	13	13	11	13	15	26	24	19	30	30	32	26	34	37	37	47
Bullock County, AL	Male	0	0	2	2	2	2	1	1	1	1	0	0	0	0	0	0	0
	Female	3	0	6	4	3	4	6	7	5	2	0	0	0	0	0	0	0
Butler County, AL	Male	7	3	4	3	1	8	4	7	6	7	4	9	14	18	21	17	16
	Female	15	3	7	7	9	12	12	16	8	13	11	36	28	73	44	47	40
Calhoun County, AL	Male	19	30	27	19	23	34	26	35	34	24	32	88	73	61	96	72	99
	Female	32	38	31	34	42	53	59	57	65	61	61	143	109	139	194	155	175
Chambers County, AL	Male	2	4	8	8	7	5	6	13	11	6	6	16	12	19	26	20	19
	Female	22	10	10	10	11	17	14	15	14	12	16	40	34	42	48	46	44
Cherokee County, AL	Male	3	3	6	6	3	1	3	9	7	5	8	14	12	9	14	12	19
	Female	7	11	10	4	9	8	13	15	8	14	9	34	14	10	15	23	18
Chilton County, AL	Male	5	6	9	6	11	10	6	17	10	16	9	12	14	25	10	13	29
	Female	12	10	17	12	8	11	21	25	20	22	28	18	29	46	30	46	49
Choctaw County, AL	Male	2	4	2	4	2	5	3	5	5	7	10	35	26	21	32	10	18
	Female	2	12	4	4	4	7	8	17	10	9	11	86	68	52	50	43	44
Clarke County, AL	Male	4	4	2	7	7	6	5	8	12	13	7	15	16	24	19	25	18
	Female	2	5	10	8	7	6	10	10	14	17	14	30	30	59	52	48	43
Clay County, AL	Male	1	1	1	3	4	7	6	2	4	5	3	8	13	7	13	14	12
	Female	8	3	9	6	3	5	7	11	10	11	12	25	16	8	33	14	18
Cleburne County, AL	Male	1	1	0	4	4	4	2	3	1	8	6	5	4	4	12	10	9
	Female	2	5	3	6	3	5	6	13	10	6	6	13	17	15	26	10	14
Coffee County, AL	Male	4	10	4	6	11	14	15	12	7	8	15	40	24	18	40	19	36
	Female	11	5	17	6	13	20	17	27	34	24	20	53	61	33	59	72	67
Colbert County, AL	Male	11	10	9	10	12	13	19	8	11	17	11	31	23	42	42	51	56
	Female	22	19	25	19	20	14	22	24	27	24	18	64	64	100	94	70	88
Conecuh County, AL	Male	5	3	2	3	6	3	3	2	3	2	3	6	7	12	13	0	9
	Female	9	8	5	7	4	3	5	5	9	8	7	15	11	31	34	0	20
Coosa County, AL	Male	1	2	2	2	1	7	3	5	4	2	0	0	0	0	0	0	0
	Female	2	4	5	6	7	3	5	2	8	10	0	0	0	0	0	0	0
Covington County, AL	Male	11	3	8	6	8	9	7	3	10	15	8	23	24	14	27	23	16
	Female	18	15	15	10	10	19	18	25	12	13	28	36	41	36	57	49	49
Crenshaw County, AL	Male	2	2	5	2	2	3	3	1	5	1	2	12	10	8	10	6	7
	Female	7	9	6	3	2	1	5	4	12	8	6	22	15	14	24	11	23
Cullman County, AL	Male	16	7	14	12	19	18	19	10	16	19	10	26	24	14	20	33	26
	Female	32	15	25	21	26	25	27	20	35	44	44	50	53	29	37	43	55
Dale County, AL	Male	15	11	13	10	7	18	19	13	13	10	9	29	25	26	23	32	34
	Female	17	22	10	8	10	21	19	17	24	23	13	52	58	45	51	68	64
Dallas County, AL	Male	9	1	3	9	12	14	12	8	8	7	13	66	34	49	48	62	54
	Female	20	4	19	14	14	10	21	21	35	23	23	147	90	136	128	123	129
DeKalb County, AL	Male	4	17	12	10	13	10	13	13	18	15	17	28	27	13	16	30	28
	Female	9	27	19	17	21	23	28	31	31	26	36	52	48	20	44	57	42
Elmore County, AL	Male	14	16	6	9	8	20	15	22	13	16	18	22	22	24	30	32	40
	Female	14	18	19	13	21	25	22	28	44	37	35	32	51	46	48	59	74
Escambia County, AL	Male	2	3	4	5	8	11	13	11	10	7	9	11	12	23	63	24	20
	Female	7	4	10	7	12	10	15	19	17	20	17	38	37	64	189	54	52
Etowah County, AL	Male	28	14	12	20	22	23	26	33	36	34	29	61	41	59	46	76	73
	Female	31	36	43	36	36	54	62	57	51	47	74	78	70	146	119	118	144
Fayette County, AL	Male	1	2	1	4	0	3	7	10	10	8	0	10	17	9	6	14	16
	Female	12	2	8	4	11	8	11	8	7	14	12	22	25	23	34	34	38
Franklin County, AL	Male	5	9	4	5	3	6	7	4	10	6	1	13	18	8	23	26	25
	Female	12	7	13	11	9	9	16	12	21	11	10	33	29	37	44	49	50
Geneva County, AL	Male	3	2	8	5	2	7	5	8	7	4	7	14	17	18	12	19	19
	Female	6	6	14	6	17	14	5	13	14	14	9	38	24	23	43	34	42
Greene County, AL	Male	0	1	4	3	1	4	2	4	3	2	0	0	0	0	0	0	0
	Female	1	3	3	4	4	4	2	4	7	8	0	0	0	0	0	0	0
Hale County, AL	Male	2	2	3	4	0	0	2	3	3	5	4	21	19	26	14	26	19
	Female	5	4	3	7	6	5	7	11	8	4	10	52	29	44	37	40	34
Henry County, AL	Male	3	3	4	3	2	3	5	4	5	5	4	13	12	25	9	13	18
	Female	5	8	4	8	4	5	5	7	9	9	8	19	27	29	32	17	44
Houston County, AL	Male	11	23	17	15	15	20	20	26	28	18	24	40	50	45	59	72	71
	Female	25	32	25	31	30	37	36	42	38	34	43	125	111	125	150	114	171
Jackson County, AL	Male	10	14	8	13	10	14	13	14	7	9	8	18	16	10	19	16	14
	Female	12	10	18	15	16	20	29	29	27	28	29	30	25	18	27	37	33
Jefferson County, AL	Male	132	129	104	138	139	147	151	183	171	151	185	198	178	177	185	257	323
	Female	220	229	238	199	207	257	300	319	373	304	334	443	404	403	390	479	570
Lamar County, AL	Male	4	6	3	3	5	4	4	5	3	4	9	10	9	7	12	14	11
	Female	7	3	5	5	3	6	6	10	12	3	6	21	35	24	25	24	29
Lauderdale County, AL	Male	21	30	16	19	20	18	20	20	23	19	25	53	51	59	62	74	82
	Female	25	33	32	21	30	25	30	29	41	48	35	133	94	144	127	129	147
Lawrence County, AL	Male	10	11	5	8	5	10	9	9	6	4	5	9	15	12	12	6	15
	Female	14	10	8	9	9	9	13	8	15	15	15	19	15	23	24	18	30
Lee County, AL	Male	26	30	27	18	25	23	14	32	24	23	19	32	29	36	32	48	74
	Female	33	32	34	25	35	37	45	37	56	41	38	34	50	63	60	76	86
Limestone County, AL	Male	7	5	11	7	15	16	11	14	17	14	10	31	19	14	21	22	34
	Female	19	20	15	21	26	22	28	12	24	21	22	33	28	29	44	30	60
Lowndes County, AL	Male	3	1	1	2	2	1	1	4	6	3	0	0	0	0	0	0	0
	Female	5	7	3	4	3	8	5	6	7	9	0	0	0	0	0	0	0
Macon County, AL	Male	7	2	2	2	1	6	5	4	4	5	11	8	12	5	10	7	8
	Female	5	6	9	9	5	9	11	13	13	8	14	44	48	21	12	12	22
Madison County, AL	Male	65	48	46	59	44	68	49	66	67	64	56	90	66	120	122	114	176
	Female	97	67	68	63	80	98	93	109	120	100	96	141	131	228	228	240	303
Marengo County, AL	Male	2	1	3	3	2	4	7	8	6	6	8	57	33	31	33	35	38
	Female	4	8	9	7	7	8	14	12	14	8	9	113	123	94	72	62	78
Marion County, AL	Male	7	7	6	6	3	5	3	9	7	11	12	23	23	14	19	19	35
	Female	8	10	14	4	7	17	13	17	27	16	13	50	40	20	56	53	57
Marshall County, AL	Male	20	6	22	16	15	27	21	23	23	16	21	38	24	19	34	27	28
	Female	31	23	20	23	21	32	33	48	45	45	39	66	49	35	47	48	66
Mobile County, AL	Male	60	72	64	60	67	93	81	86	108	69	68	159	176	195	206	193	244
	Female	131	125	126	92	123	151	155	194	194	150	140	399	390	487	440	383	541
Monroe County, AL	Male	1	6	7	5	4	1	6	14	9	3	11	13	12	21	21	12	16
	Female	9	9	12	7	5	8	12	12	13	11	4	32	31	29	32	38	43
Montgomery County, AL	Male	42	39	36	48	42	38	35	57	57	48	46	97	109	61	55	91	80
	Female	75	71	77	60	63	72	77	98	118	83	115	245	224	172	133	192	187
Morgan County, AL	Male	10	25	21	18	9	21	25	20	23	21	19	29	22	22	32	34	59
	Female	21	36	29	24	33	47	43	27	55	41	32	53	64	35	58	61	62
Perry County, AL	Male	0	2	1	0	1	2	3	2	5	2	0	0	0	0	0	0	0
	Female	6	1	5	1	5	3	3	2	9	9	0	0	0	0	0	0	0
Pickens County, AL	Male	4	6	5	5	1	3	4	4	8	2	6	23	18	10	5	11	24
	Female	6	10	9	8	4	14	11	11	10	9	10	46	39	26	26	32	34
Pike County, AL	Male	5	3	4	3	8	6	7	6	6	6	5	18	13	24	16	17	27
	Female	13	8	7	7	7	8	18	13	22	15	14	45	34	48	43	49	69
Randolph County, AL	Male	10	3	4	3	2	6	6	11	7	10	4	7	14	12	21	18	21
	Female	10	4	8	6	9	9	11	12	10	20	15	40	28	29	44	32	29
Russell County, AL	Male	10	6	8	11	12	12	6	7	19	12	10	16	10	15	9	15	21
	Female	10	12	16	18	11	10	17	22	24	17	22	24	23	29	32	42	37
Shelby County, AL	Male	21	22	23	22	22	31	37	43	44	39	43	80	70	59	81	95	101
	Female	27	46	35	33	44	44	87	73	74	75	84	145	125	123	131	145	194
St. Clair County, AL	Male	10	18	8	11	11	14	16	24	27	11	21	33	28	27	17	29	49
	Female	11	29	21	22	21	28	35	30	32	34	32	65	43	43	76	67	95
Sumter County, AL	Male	0	4	2	1	3	4	1	4	3	1	0	0	0	0	12	0	15
	Female	7	4	8	4	4	7	6	11	10	6	0	0	0	0	40	0	39
Talladega County, AL	Male	9	8	21	18	15	22	21	17	26	15	19	47	44	44	60	58	59
	Female	12	21	28	33	32	28	30	33	41	45	32	103	84	88	146	129	129
Tallapoosa County, AL	Male	1	5	8	8	9	12	14	11	11	9	16	31	35	28	38	40	33
	Female	6	10	16	13	14	21	19	28	18	26	15	59	38	39	77	59	75
Tuscaloosa County, AL	Male	23	36	36	46	29	43	32	32	52	53	29	128	124	99	125	142	142
	Female	29	68	52	34	53	68	81	61	93	67	84	291	312	228	295	286	306
Walker County, AL	Male	7	11	17	13	11	9	11	23	21	12	28	61	35	39	45	63	59
	Female	26	23	23	24	24	32	44	42	33	33	45	93	91	69	90	112	126
Washington County, AL	Male	2	1	3	2	4	6	4	4	4	2	2	10	5	7	15	10	10
	Female	1	2	6	7	3	8	7	5	5	7	9	18	17	27	21	26	26
Wilcox County, AL	Male	2	1	5	1	1	3	2	4	3	3	0	0	0	0	0	0	0
	Female	5	1	4	2	3	5	9	5	2	4	0	0	0	0	0	0	0
Winston County, AL	Male	2	5	3	7	6	13	7	6	7	5	5	25	10	11	15	17	24
	Female	4	2	5	11	10	10	5	4	13	13	14	33	25	23	28	24	38
Arkansas County, AR	Male	5	4	11	11	9	9	11	10	10	13	16	22	21	15	14	14	19
	Female	21	18	17	22	11	11	25	32	29	37	38	32	28	28	19	29	25
Ashley County, AR	Male	6	2	13	8	11	10	18	13	15	13	20	11	8	9	11	11	10
	Female	12	9	19	14	24	17	17	25	24	32	30	26	19	18	11	23	33
Baxter County, AR	Male	16	15	19	17	22	25	29	38	30	36	36	59	41	26	28	27	30
	Female	10	25	25	35	27	26	37	49	39	61	61	77	51	34	45	49	59
Benton County, AR	Male	38	32	43	52	54	60	84	92	101	127	157	150	183	135	135	143	159
	Female	68	43	85	83	88	91	131	142	138	194	208	193	294	188	211	221	215
Boone County, AR	Male	8	14	21	18	20	16	30	19	23	31	43	32	20	31	21	31	23
	Female	21	21	17	30	14	31	37	38	43	52	59	57	46	35	38	39	47
Bradley County, AR	Male	1	2	4	3	4	4	3	4	5	6	9	10	7	0	0	0	0
	Female	6	8	15	8	9	13	12	18	13	14	15	11	11	0	0	0	0
Calhoun County, AR	Male	0	2	2	7	7	2	4	2	2	2	7	4	6	0	0	0	0
	Female	5	1	4	7	10	5	10	6	6	5	3	7	5	0	0	0	0
Carroll County, AR	Male	9	7	10	11	11	11	11	18	16	17	24	28	27	14	17	20	14
	Female	9	11	15	19	21	17	21	18	14	33	39	45	36	29	24	28	27
Chicot County, AR	Male	5	2	7	5	20	7	1	3	2	9	6	5	17	0	0	0	0
	Female	7	7	15	9	18	5	12	13	12	12	17	17	22	0	0	0	0
Clark County, AR	Male	6	6	8	11	9	6	22	8	10	16	13	16	9	5	12	8	15
	Female	10	9	19	19	24	20	16	25	16	28	21	25	28	14	17	23	15
Clay County, AR	Male	5	4	12	9	3	7	12	11	10	14	12	11	7	9	6	5	9
	Female	12	10	13	11	13	19	23	17	19	23	26	28	25	8	15	17	24
Cleburne County, AR	Male	7	4	15	12	19	10	13	16	12	25	17	17	14	11	11	15	21
	Female	7	19	20	14	18	21	23	27	21	35	36	48	39	15	19	13	22
Cleveland County, AR	Male	2	3	5	5	5	2	3	9	6	8	13	11	8	0	0	0	0
	Female	5	8	6	7	9	9	11	6	9	17	14	22	13	0	0	0	0
Columbia County, AR	Male	13	5	13	13	11	10	14	19	21	17	24	13	15	10	9	14	12
	Female	13	15	18	19	15	17	25	19	20	27	31	41	26	12	22	19	29
Conway County, AR	Male	7	5	9	4	6	5	12	11	16	26	14	14	15	13	13	11	11
	Female	12	11	19	12	11	15	25	20	18	29	35	40	33	22	10	22	16
Craighead County, AR	Male	35	20	40	35	29	37	45	50	35	43	54	57	39	36	35	45	36
	Female	44	32	55	69	57	52	75	76	88	90	91	83	68	59	46	69	53
Crawford County, AR	Male	22	6	21	22	13	25	22	36	32	26	39	28	33	20	21	36	23
	Female	17	19	41	39	21	28	35	43	41	53	49	68	41	37	31	47	33
Crittenden County, AR	Male	10	11	14	17	22	18	20	14	27	22	17	23	55	26	33	26	38
	Female	26	17	31	31	28	27	28	44	32	59	51	59	104	59	49	64	58
Cross County, AR	Male	7	4	9	7	4	2	11	12	16	10	13	15	11	5	9	12	8
	Female	13	14	21	14	11	12	17	20	22	22	29	24	20	21	12	11	22
Dallas County, AR	Male	3	4	4	4	7	5	5	6	4	4	7	6	3	0	0	0	0
	Female	7	4	11	2	4	9	10	10	6	10	16	14	3	0	0	0	0
Desha County, AR	Male	2	4	6	5	4	4	6	8	6	6	7	8	9	0	0	0	0
	Female	8	6	10	8	12	16	5	15	11	19	12	20	16	0	0	0	0
Drew County, AR	Male	5	5	10	7	8	4	8	6	10	10	11	13	13	6	3	5	8
	Female	11	16	17	11	14	17	22	19	22	21	20	23	18	10	13	18	14
Faulkner County, AR	Male	22	18	36	34	43	47	41	47	53	69	68	64	47	25	27	33	51
	Female	30	26	47	57	57	51	64	83	76	93	110	112	63	52	62	69	76
Franklin County, AR	Male	4	6	8	8	7	7	11	11	5	10	7	14	12	7	7	10	9
	Female	10	10	6	11	9	10	22	15	16	29	20	29	15	12	9	15	20
Fulton County, AR	Male	3	3	7	9	6	4	12	8	10	9	18	9	10	0	0	0	0
	Female	6	5	5	7	5	9	16	13	21	17	23	21	16	0	0	0	0
Garland County, AR	Male	20	27	44	45	41	51	48	55	42	87	71	71	69	49	56	45	66
	Female	28	38	50	58	61	59	83	78	85	117	121	153	112	91	73	90	94
Grant County, AR	Male	6	1	5	8	7	9	12	10	11	15	11	8	9	7	7	11	9
	Female	7	4	14	10	12	16	13	8	17	23	25	27	18	14	7	18	20
Greene County, AR	Male	12	13	19	17	9	17	30	17	20	31	30	31	20	11	16	18	17
	Female	15	18	24	25	16	25	25	25	43	43	47	45	39	28	19	42	28
Hempstead County, AR	Male	3	1	8	8	7	9	10	12	12	12	12	12	12	9	13	10	14
	Female	5	7	15	11	11	16	19	26	26	23	27	34	28	19	16	20	22
Hot Spring County, AR	Male	6	5	14	14	15	10	19	21	16	30	26	37	24	10	17	21	26
	Female	18	19	29	24	19	19	27	34	26	51	40	47	42	28	28	23	33
Howard County, AR	Male	2	3	4	3	6	7	8	5	7	7	12	11	9	8	7	9	8
	Female	9	9	16	6	5	10	11	14	17	21	22	15	12	10	10	12	11
Independence County, AR	Male	11	16	22	14	23	11	11	19	22	26	32	36	24	15	8	23	20
	Female	15	17	30	19	19	18	37	44	38	50	55	44	30	32	31	40	32
Izard County, AR	Male	4	4	3	7	6	10	8	13	9	8	9	21	7	6	5	11	9
	Female	10	7	11	12	10	9	14	16	7	20	20	20	22	13	15	17	21
Jackson County, AR	Male	2	5	10	5	4	6	10	7	15	15	6	10	8	3	6	5	12
	Female	7	10	11	20	11	9	15	14	14	26	22	25	20	17	16	24	17
Jefferson County, AR	Male	14	15	32	31	42	23	37	44	32	43	42	50	73	39	50	55	55
	Female	30	22	44	55	54	52	51	71	59	68	64	89	117	108	119	126	125
Johnson County, AR	Male	4	4	7	10	13	6	9	12	17	20	15	15	15	14	12	16	14
	Female	10	8	19	16	16	17	26	22	20	32	19	43	23	22	21	17	25
Lafayette County, AR	Male	4	6	5	5	2	3	3	2	6	8	6	3	4	0	0	0	0
	Female	4	5	5	8	12	4	13	12	9	10	20	14	5	0	0	0	0
Lawrence County, AR	Male	6	7	8	4	9	4	5	13	15	11	11	8	10	9	8	10	7
	Female	8	7	13	14	14	8	24	17	13	31	28	29	17	13	9	16	10
Lee County, AR	Male	1	3	2	1	4	3	4	8	2	2	1	3	12	0	0	0	0
	Female	6	5	6	12	7	6	2	12	8	13	11	9	34	0	0	0	0
Lincoln County, AR	Male	0	1	2	5	5	6	5	7	2	5	9	2	5	6	4	6	11
	Female	3	4	7	5	10	5	10	6	12	15	11	14	18	14	5	11	11
Little River County, AR	Male	2	4	6	10	6	6	6	10	12	14	6	6	14	0	6	2	0
	Female	9	8	4	14	5	7	11	12	11	21	13	18	20	0	16	9	0
Logan County, AR	Male	4	5	6	8	9	8	9	21	16	15	16	20	18	10	11	12	17
	Female	9	6	20	21	19	14	14	25	18	34	27	33	20	19	17	21	15
Lonoke County, AR	Male	6	11	15	10	23	14	32	26	34	35	36	33	25	20	13	15	21
	Female	17	19	29	31	34	26	47	40	40	65	47	65	46	32	23	37	50
Madison County, AR	Male	1	6	8	7	3	4	6	11	13	13	16	13	8	10	14	17	9
	Female	6	5	11	12	14	10	13	17	15	19	16	19	23	20	11	13	17
Marion County, AR	Male	2	2	3	6	6	5	11	9	9	16	20	25	15	14	9	13	10
	Female	6	10	13	13	14	15	13	21	19	34	23	23	23	18	13	30	21
Miller County, AR	Male	10	14	14	23	13	10	22	25	19	26	26	23	28	18	15	19	24
	Female	16	15	35	36	25	32	42	49	46	38	56	56	39	36	27	37	38
Mississippi County, AR	Male	15	10	19	21	11	14	17	23	15	21	20	18	26	19	18	21	35
	Female	14	20	37	32	35	35	39	44	43	52	54	54	48	51	43	44	52
Monroe County, AR	Male	2	2	4	3	2	3	4	6	6	4	4	6	8	0	0	0	0
	Female	4	5	6	5	11	3	11	6	4	13	13	10	13	0	0	0	0
Montgomery County, AR	Male	2	5	3	5	2	6	4	5	9	8	10	9	10	0	0	0	0
	Female	3	3	7	7	9	4	11	4	7	15	10	19	8	0	0	0	0
Nevada County, AR	Male	3	3	4	3	4	6	3	4	3	8	12	7	8	0	0	0	0
	Female	5	4	5	7	5	7	8	14	12	18	12	14	9	0	0	0	0
Newton County, AR	Male	0	1	0	4	5	4	3	9	4	11	12	7	14	0	0	0	0
	Female	2	5	11	10	6	5	12	9	12	13	24	16	17	0	0	0	0
Ouachita County, AR	Male	3	8	13	9	11	14	15	18	18	17	14	20	24	19	19	21	28
	Female	11	10	30	20	23	23	24	39	38	32	39	36	54	44	43	39	47
Perry County, AR	Male	7	0	4	6	2	4	6	10	3	8	7	10	4	0	0	0	0
	Female	2	2	10	5	13	7	11	6	8	11	9	18	16	0	0	0	0
Phillips County, AR	Male	5	3	7	14	10	6	10	10	12	9	10	17	31	17	22	24	22
	Female	17	11	16	16	15	17	20	23	14	33	27	23	71	57	57	46	54
Pike County, AR	Male	4	0	7	7	5	5	11	6	7	6	9	10	7	0	0	0	0
	Female	5	5	7	7	6	16	12	8	7	11	18	18	13	0	0	0	0
Poinsett County, AR	Male	3	5	11	11	10	16	17	14	12	5	21	9	15	9	7	5	7
	Female	14	10	22	19	17	20	20	21	31	28	28	30	30	21	10	16	20
Polk County, AR	Male	7	3	9	16	15	13	17	14	17	29	26	29	18	6	18	25	10
	Female	4	6	14	25	22	22	26	28	21	30	41	31	29	23	28	24	33
Pope County, AR	Male	11	12	22	13	26	17	31	32	33	42	35	38	37	22	31	32	32
	Female	25	24	39	32	46	32	36	52	61	66	43	72	66	43	31	48	66
Prairie County, AR	Male	3	4	6	5	5	2	4	5	5	7	10	1	3	0	0	0	0
	Female	5	4	6	5	6	6	14	4	4	15	9	13	15	0	0	0	0
Pulaski County, AR	Male	78	96	164	159	158	152	225	202	168	240	249	227	279	166	191	204	225
	Female	147	133	227	249	275	235	292	356	328	386	426	426	505	365	335	402	448
Randolph County, AR	Male	8	8	9	6	8	9	7	8	14	17	9	12	11	9	9	6	14
	Female	8	6	11	19	17	15	18	24	15	23	26	22	20	16	9	14	12
Saline County, AR	Male	9	17	29	35	28	35	45	37	54	58	71	94	60	41	50	34	66
	Female	30	26	45	65	47	51	70	73	89	97	129	115	120	72	52	74	82
Scott County, AR	Male	5	6	3	4	3	6	9	7	4	7	12	15	9	0	0	0	0
	Female	4	7	1	9	5	10	10	7	6	12	20	17	15	0	0	0	0
Searcy County, AR	Male	4	2	4	3	5	0	6	12	7	8	11	5	6	0	0	0	0
	Female	4	2	7	6	5	6	6	7	11	10	14	18	10	0	0	0	0
Sebastian County, AR	Male	24	29	36	53	40	40	54	67	52	67	65	70	56	47	40	58	63
	Female	37	41	71	65	76	51	80	88	96	107	130	117	100	74	86	79	89
Sevier County, AR	Male	1	7	7	9	10	4	3	9	11	10	11	15	28	14	15	20	22
	Female	4	7	12	11	9	9	13	19	16	25	25	19	44	24	28	29	28
Sharp County, AR	Male	3	4	11	12	12	7	11	12	8	16	20	17	12	13	9	15	10
	Female	13	6	17	10	8	8	17	17	13	21	35	39	19	14	10	19	14
St. Francis County, AR	Male	2	7	15	11	8	11	19	15	16	9	16	11	24	12	19	11	13
	Female	9	7	19	15	20	19	14	20	19	23	30	29	45	29	23	23	29
Stone County, AR	Male	4	6	10	9	5	3	7	8	9	12	17	13	17	0	0	0	5
	Female	5	3	11	9	9	6	12	9	21	18	17	16	14	0	0	0	24
Union County, AR	Male	10	13	19	27	19	23	30	26	28	27	38	32	28	20	16	25	26
	Female	21	20	42	34	32	32	56	42	43	68	72	54	52	25	32	29	33
Van Buren County, AR	Male	2	7	9	8	9	13	8	13	13	21	17	16	12	11	11	18	21
	Female	9	15	14	12	15	9	19	16	23	30	39	25	16	23	27	22	22
Washington County, AR	Male	37	28	72	72	68	74	88	87	90	111	125	109	141	115	128	117	137
	Female	46	54	86	86	106	104	140	143	138	173	191	210	233	165	158	209	192
White County, AR	Male	14	16	31	33	25	33	30	34	34	47	52	55	53	24	29	41	43
	Female	36	27	48	32	37	47	58	62	64	84	77	92	79	38	42	56	58
Woodruff County, AR	Male	3	2	2	4	1	4	1	5	4	5	2	5	5	0	0	0	0
	Female	3	4	9	7	3	7	7	10	5	8	15	11	8	0	0	0	0
Yell County, AR	Male	5	5	3	8	10	9	11	14	14	22	20	13	22	11	18	17	22
	Female	7	10	19	8	11	6	19	14	14	25	29	28	40	26	26	31	23
Apache County, AZ	Male	15	24	20	14	29	31	25	35	34	40	43	45	99	69	92	91	91
	Female	23	20	25	18	51	50	51	58	48	69	77	62	127	141	138	134	128
Cochise County, AZ	Male	18	33	43	28	53	58	49	56	188	182	156	169	194	76	77	86	103
	Female	24	28	50	50	65	84	85	88	303	284	312	282	312	112	138	131	132
Coconino County, AZ	Male	62	69	73	50	90	118	108	91	118	81	90	78	102	156	143	150	198
	Female	97	82	100	74	112	149	153	155	138	130	142	126	170	208	264	255	249
Gila County, AZ	Male	17	13	11	12	26	20	24	17	19	22	28	30	83	73	77	78	100
	Female	23	20	14	16	35	37	36	37	38	43	31	44	131	143	139	153	139
Graham County, AZ	Male	4	12	15	4	18	7	16	7	33	20	26	20	75	57	88	73	61
	Female	5	7	10	14	19	26	24	21	58	49	44	37	134	122	120	129	139
Greenlee County, AZ	Male	0	1	6	2	3	4	5	7	11	15	6	10	92	83	65	90	81
	Female	0	0	3	5	4	7	7	8	4	14	12	12	134	126	119	120	128
La Paz County, AZ	Male	1	6	7	10	9	8	6	14	7	7	5	15	80	84	86	91	66
	Female	2	5	11	11	8	11	8	15	7	18	8	13	142	113	136	114	146
Maricopa County, AZ	Male	261	296	244	206	205	342	317	335	299	343	334	323	337	442	490	638	865
	Female	364	318	310	269	322	476	513	516	568	527	514	545	609	721	774	921	1120
Mohave County, AZ	Male	48	61	45	53	74	85	78	91	85	84	90	87	109	167	155	160	186
	Female	67	68	60	75	104	118	142	138	142	142	131	133	200	250	276	267	250
Navajo County, AZ	Male	42	29	35	27	58	69	85	72	76	67	96	69	83	80	64	75	82
	Female	42	49	46	35	99	93	129	118	110	120	109	102	160	117	113	139	140
Pima County, AZ	Male	176	170	178	178	277	278	302	274	282	280	255	259	303	268	235	306	374
	Female	274	236	253	241	393	417	396	449	460	447	505	458	485	401	446	499	547
Pinal County, AZ	Male	37	28	31	30	53	71	66	61	156	135	162	128	157	133	124	162	188
	Female	65	31	51	50	88	96	99	108	229	254	261	257	345	237	245	267	276
Santa Cruz County, AZ	Male	4	1	7	6	14	16	9	6	174	172	167	163	171	62	65	111	80
	Female	16	6	14	20	23	16	11	14	311	312	304	356	302	135	143	177	134
Yavapai County, AZ	Male	82	81	60	54	80	87	82	77	83	83	99	84	120	131	166	165	159
	Female	95	70	74	77	116	133	128	129	139	144	139	142	155	229	219	249	257
Yuma County, AZ	Male	31	31	34	27	48	56	53	53	161	177	187	195	195	130	136	149	170
	Female	26	29	45	48	84	67	79	95	335	305	310	352	364	245	250	258	267
Alameda County, CA	Male	59	79	97	75	64	71	52	67	62	101	114	105	194	288	288	303	238
	Female	103	88	93	119	98	106	124	131	104	153	156	149	305	392	417	405	333
Alpine County, CA	Male	0	0	1	0	0	0	0	0	0	0	0	0	0	0	0	0	0
	Female	0	0	1	0	0	0	2	0	0	0	0	0	0	0	0	0	0
Amador County, CA	Male	1	2	2	3	4	2	4	2	1	3	3	3	10	8	21	8	8
	Female	2	3	4	4	6	3	2	4	3	7	7	5	14	20	24	17	12
Butte County, CA	Male	19	19	13	11	16	12	19	13	11	16	30	22	38	67	76	77	60
	Female	20	24	13	23	21	22	17	32	26	42	36	36	70	111	124	94	91
Calaveras County, CA	Male	2	3	5	0	3	2	5	5	5	3	6	3	13	10	20	16	17
	Female	3	3	8	5	4	1	7	3	9	5	7	4	17	24	24	20	11
Colusa County, CA	Male	1	0	2	2	1	1	3	2	3	1	1	2	3	2	11	8	4
	Female	0	1	1	3	1	2	1	2	2	2	0	3	7	6	10	12	2
Contra Costa County, CA	Male	58	60	55	45	44	43	53	48	42	87	81	77	151	227	217	212	113
	Female	73	69	86	83	69	82	76	85	79	102	109	127	257	310	383	354	210
Del Norte County, CA	Male	2	3	3	0	2	1	3	1	3	1	4	1	3	10	7	7	8
	Female	2	1	3	1	2	6	1	5	6	4	6	7	9	20	9	19	8
El Dorado County, CA	Male	10	8	11	9	9	5	10	13	10	20	14	23	44	54	70	64	50
	Female	8	8	12	17	11	15	15	23	14	30	28	25	56	73	89	78	56
Fresno County, CA	Male	43	42	35	39	44	29	37	51	33	83	61	62	113	160	168	158	131
	Female	53	41	62	61	56	76	49	70	63	97	80	67	173	256	286	262	173
Glenn County, CA	Male	3	0	1	3	4	1	3	4	0	3	2	3	13	7	4	11	5
	Female	3	4	2	0	1	6	3	3	3	4	5	5	11	17	17	19	13
Humboldt County, CA	Male	13	7	9	9	9	7	10	13	12	15	9	16	32	44	48	50	43
	Female	7	20	17	17	10	9	14	22	22	29	33	29	52	92	87	85	47
Imperial County, CA	Male	15	9	4	7	10	4	5	5	5	17	8	8	21	37	35	31	19
	Female	9	10	17	10	5	13	8	8	7	19	20	15	34	66	53	40	34
Inyo County, CA	Male	4	0	1	1	2	0	2	1	2	5	5	2	7	8	17	11	4
	Female	1	2	2	4	2	4	2	2	8	3	6	5	12	13	9	7	6
Kern County, CA	Male	23	29	32	40	38	42	30	31	40	62	41	54	107	152	157	137	127
	Female	42	43	60	52	46	63	66	57	65	110	101	96	156	219	244	240	159
Kings County, CA	Male	4	8	9	4	6	8	3	4	7	11	7	9	15	26	16	20	29
	Female	9	7	6	9	10	5	10	9	8	20	15	8	27	44	40	36	22
Lake County, CA	Male	1	1	3	7	4	2	3	6	6	2	9	6	19	16	14	22	11
	Female	5	11	3	9	6	7	4	7	6	11	11	11	21	41	37	36	35
Lassen County, CA	Male	0	1	3	1	1	4	1	3	3	3	1	5	3	8	30	20	9
	Female	4	0	0	2	4	7	5	2	1	7	7	1	6	15	32	21	20
Los Angeles County, CA	Male	408	454	461	472	402	429	410	411	446	270	301	332	586	775	913	1263	1291
	Female	562	568	560	571	539	567	562	571	663	428	441	514	888	1196	1483	1673	1699
Madera County, CA	Male	4	3	5	9	4	9	5	5	9	13	12	11	23	25	22	40	23
	Female	6	6	5	5	7	6	9	7	11	17	18	16	32	53	49	56	37
Marin County, CA	Male	13	11	12	17	17	16	23	21	18	27	20	15	48	74	70	86	58
	Female	12	20	26	20	19	24	21	31	20	38	31	39	70	120	120	115	68
Mariposa County, CA	Male	4	3	1	1	3	0	2	1	1	5	4	8	3	11	7	9	5
	Female	2	4	1	2	3	2	3	1	1	6	2	4	6	17	10	13	12
Mendocino County, CA	Male	7	6	7	4	5	2	7	5	4	10	8	7	17	31	33	28	25
	Female	3	7	6	9	7	13	11	10	11	16	16	16	38	56	59	50	31
Merced County, CA	Male	13	12	12	11	7	8	8	8	5	14	10	9	37	38	28	41	23
	Female	21	15	10	19	16	12	15	13	14	20	24	24	58	75	69	77	53
Modoc County, CA	Male	0	0	2	1	0	0	2	0	0	3	0	0	0	0	0	0	0
	Female	0	0	0	1	3	0	1	1	2	2	0	0	0	0	0	0	0
Mono County, CA	Male	3	0	0	0	1	0	1	1	0	3	0	0	3	4	5	4	5
	Female	2	0	1	0	0	1	3	1	1	5	0	0	8	13	11	3	3
Monterey County, CA	Male	15	15	16	13	23	16	12	21	29	34	29	21	54	86	73	77	58
	Female	21	31	24	23	20	28	31	26	31	41	42	48	95	113	127	135	87
Napa County, CA	Male	5	9	8	10	7	6	5	5	10	9	11	9	22	33	39	31	27
	Female	13	16	10	12	10	12	11	15	18	19	18	19	41	60	51	52	36
Nevada County, CA	Male	3	5	5	6	5	8	15	3	7	10	18	12	31	43	42	40	30
	Female	6	7	9	10	5	15	9	12	14	27	21	13	42	45	52	68	47
Orange County, CA	Male	122	130	165	145	138	155	125	154	144	214	184	185	383	559	525	509	418
	Female	165	171	185	199	194	187	171	194	192	312	295	287	558	821	825	756	529
Placer County, CA	Male	9	13	13	15	12	24	21	24	19	40	32	29	60	80	88	87	70
	Female	19	20	17	20	17	17	24	24	35	43	36	49	98	138	149	157	113
Plumas County, CA	Male	0	0	0	0	0	0	2	2	5	2	5	3	5	7	17	12	7
	Female	5	5	1	1	0	4	1	1	3	8	3	7	10	15	18	16	6
Riverside County, CA	Male	83	75	74	71	68	85	78	91	99	132	139	126	273	385	340	404	313
	Female	96	110	114	105	112	121	136	121	143	226	206	219	410	612	531	598	446
Sacramento County, CA	Male	66	57	63	76	59	49	58	66	59	93	110	101	204	256	261	292	225
	Female	82	83	90	96	90	122	111	116	101	169	165	159	342	459	434	421	323
San Benito County, CA	Male	2	4	4	4	2	1	2	3	1	5	5	4	6	11	11	13	6
	Female	4	5	3	2	5	6	3	5	3	6	6	7	6	12	22	29	12
San Bernardino County, CA	Male	91	83	76	74	81	88	86	92	81	132	131	115	239	344	342	384	254
	Female	118	107	128	106	102	124	110	144	167	245	203	209	389	528	545	528	397
San Diego County, CA	Male	153	168	148	158	127	140	144	167	143	240	229	197	430	620	657	633	416
	Female	223	216	216	199	194	200	192	203	193	344	309	306	668	927	926	956	565
San Francisco County, CA	Male	44	35	30	50	41	45	31	47	43	68	35	59	136	195	153	169	125
	Female	53	51	45	58	50	49	46	56	48	72	75	83	171	207	206	206	129
San Joaquin County, CA	Male	32	34	31	23	24	31	29	31	25	45	48	38	79	126	126	115	91
	Female	40	43	39	56	52	47	43	46	44	78	63	70	145	172	186	206	141
San Luis Obispo County, CA	Male	11	16	19	18	14	15	20	17	14	36	21	16	48	82	74	77	64
	Female	25	27	24	14	17	27	31	29	24	45	42	39	77	125	147	129	95
San Mateo County, CA	Male	38	34	46	36	41	35	40	37	43	54	38	42	81	135	131	169	124
	Female	37	51	49	51	38	49	47	54	46	75	71	68	147	211	217	181	152
Santa Barbara County, CA	Male	29	22	20	27	21	17	19	26	25	43	30	25	58	98	106	110	76
	Female	31	29	26	27	25	27	39	26	29	46	57	41	83	151	136	155	115
Santa Clara County, CA	Male	102	92	95	99	76	100	105	87	75	158	108	124	235	382	356	352	256
	Female	99	101	108	121	106	118	114	105	107	169	147	148	317	449	470	436	339
Santa Cruz County, CA	Male	17	20	18	15	18	14	18	11	20	17	26	20	65	59	71	49	59
	Female	12	20	19	23	17	21	35	29	16	43	27	38	74	86	86	107	79
Shasta County, CA	Male	11	9	12	14	15	10	10	9	16	20	18	20	45	54	56	50	45
	Female	7	12	10	11	17	19	23	24	21	41	32	32	69	90	99	98	69
Sierra County, CA	Male	0	1	2	0	0	0	0	0	0	0	0	0	0	0	0	0	0
	Female	0	0	1	0	0	1	1	1	0	2	0	0	0	0	0	0	0
Siskiyou County, CA	Male	2	2	2	2	3	2	3	6	5	7	3	8	8	23	23	16	10
	Female	4	7	3	6	8	5	7	6	5	9	13	13	20	32	35	40	21
Solano County, CA	Male	24	18	24	18	16	11	18	19	25	22	22	30	43	49	62	72	62
	Female	32	23	31	26	34	26	19	23	36	43	41	29	81	118	102	111	79
Sonoma County, CA	Male	46	33	23	27	39	33	34	35	32	40	38	38	94	130	170	124	98
	Female	38	42	41	45	33	44	39	47	38	91	59	75	148	199	238	215	160
Stanislaus County, CA	Male	23	24	21	36	22	23	41	34	38	49	36	21	64	107	88	118	70
	Female	42	30	27	33	32	45	52	56	57	102	50	49	119	148	162	170	106
Sutter County, CA	Male	4	4	3	6	3	3	6	4	5	5	5	8	16	19	22	20	17
	Female	7	6	6	7	3	5	3	13	6	14	9	6	16	27	24	19	25
Tehama County, CA	Male	3	8	3	2	5	5	5	4	2	6	13	8	17	18	26	19	12
	Female	5	9	8	7	3	4	8	11	12	13	7	8	11	39	38	31	25
Trinity County, CA	Male	1	1	1	1	1	0	3	3	2	3	4	1	4	8	9	10	2
	Female	2	5	0	3	2	2	0	4	0	3	2	4	4	8	8	9	13
Tulare County, CA	Male	11	15	23	20	13	21	19	30	20	22	23	15	67	95	94	83	63
	Female	26	28	20	33	32	25	26	28	30	53	50	45	87	136	155	139	96
Tuolumne County, CA	Male	2	5	5	4	4	5	0	5	4	8	13	7	14	23	33	23	11
	Female	9	1	1	4	4	6	10	3	8	16	10	6	18	37	36	32	19
Ventura County, CA	Male	38	48	46	40	34	35	49	48	54	68	47	41	125	192	161	170	128
	Female	55	59	40	54	51	66	61	62	51	100	89	97	160	234	221	248	149
Yolo County, CA	Male	13	12	10	12	11	10	16	11	9	14	18	14	29	50	31	50	24
	Female	15	20	10	8	6	13	19	16	16	28	29	28	49	76	81	73	42
Yuba County, CA	Male	1	2	4	3	5	3	4	7	3	6	5	5	16	23	22	24	12
	Female	2	2	5	9	8	5	7	7	5	16	8	11	20	27	32	25	21
Adams County/Boulder County/Broomfield County/Jefferson County/Weld County, CO	Male	226	256	269	249	224	270	492	524	476	649	784	1379	1381	1191	1148	1456	1214
	Female	297	307	281	267	338	352	734	690	677	898	1077	2083	2099	1797	1739	2012	1597
Alamosa County, CO	Male	1	3	3	1	3	4	7	4	9	7	10	20	17	56	34	43	40
	Female	2	3	5	5	3	8	13	10	15	15	14	27	23	79	91	64	58
Arapahoe County, CO	Male	88	88	77	67	88	80	190	155	223	228	244	443	469	341	348	460	345
	Female	123	102	103	117	119	102	242	252	334	372	365	701	712	516	492	545	431
Archuleta County, CO	Male	1	2	4	20	3	7	11	6	9	8	9	12	14	31	21	33	0
	Female	2	1	2	30	2	3	6	7	5	13	16	24	21	41	35	35	0
Baca County, CO	Male	0	2	2	0	1	0	0	5	4	4	7	10	0	0	0	0	0
	Female	3	1	0	0	1	3	3	1	2	3	3	8	0	0	0	0	0
Bent County, CO	Male	1	0	2	2	0	2	3	2	1	3	1	6	0	0	0	0	0
	Female	2	3	2	3	2	4	3	5	4	6	5	12	0	0	0	0	0
Chaffee County, CO	Male	3	4	0	3	44	5	8	10	7	12	11	19	37	49	43	54	50
	Female	6	3	7	7	53	7	15	10	10	17	22	40	25	66	54	63	50
Cheyenne County, CO	Male	1	1	0	0	1	0	0	3	1	2	0	7	0	0	0	0	0
	Female	0	0	2	3	1	1	2	0	3	3	2	2	0	0	0	0	0
Clear Creek County, CO	Male	4	1	2	3	23	3	2	4	8	10	10	8	0	0	0	0	0
	Female	3	3	2	3	17	3	4	3	7	10	8	17	0	0	0	0	0
Conejos County, CO	Male	3	3	0	2	0	2	4	5	4	5	3	8	0	0	0	0	0
	Female	1	3	4	1	1	0	9	3	3	4	4	15	0	0	0	0	0
Costilla County, CO	Male	2	0	2	0	0	1	2	3	1	1	0	4	0	0	0	0	0
	Female	2	1	1	2	1	0	2	4	3	4	1	2	0	0	0	0	0
Crowley County, CO	Male	0	0	0	0	1	0	2	1	3	1	3	5	0	0	0	0	0
	Female	1	1	2	0	0	1	6	4	4	1	1	6	0	0	0	0	0
Custer County, CO	Male	0	1	1	1	7	0	0	3	3	4	6	5	0	0	0	0	0
	Female	0	0	0	2	7	1	1	2	2	7	2	10	0	0	0	0	0
Delta County, CO	Male	9	6	8	44	6	7	17	15	17	28	19	42	42	61	55	61	49
	Female	7	9	7	82	11	8	20	18	20	33	34	80	49	91	72	107	70
Denver County, CO	Male	124	109	115	97	106	89	184	174	599	236	234	462	445	324	320	407	358
	Female	139	124	139	127	137	132	272	271	847	368	324	730	705	551	523	605	462
Dolores County, CO	Male	0	1	1	6	1	1	2	3	1	3	3	8	0	0	0	0	0
	Female	1	3	2	3	0	1	3	0	4	3	5	18	0	0	0	0	0
Douglas County, CO	Male	15	24	20	20	26	41	61	74	77	97	112	244	258	229	242	286	211
	Female	25	29	21	32	33	33	88	110	113	153	181	340	352	329	314	362	277
Eagle County, CO	Male	5	10	8	10	10	4	22	19	12	25	22	46	32	43	31	34	61
	Female	6	9	5	8	10	10	28	22	19	19	35	51	52	56	57	56	71
El Paso County, CO	Male	100	100	85	98	107	94	185	205	199	277	296	585	490	391	400	502	411
	Female	118	110	115	125	108	125	259	249	320	416	441	794	811	596	592	640	491
Elbert County, CO	Male	2	3	5	5	1	3	7	6	9	10	19	33	22	75	92	94	105
	Female	4	5	4	2	5	8	16	10	9	21	16	47	32	112	127	124	106
Fremont County, CO	Male	11	10	5	13	102	6	15	21	23	25	23	53	54	79	93	101	97
	Female	15	8	12	8	142	6	36	23	27	48	40	87	79	157	124	129	130
Garfield County, CO	Male	10	10	7	10	11	16	17	18	22	28	33	47	61	66	60	60	59
	Female	12	10	12	9	14	11	21	24	25	40	40	66	93	93	94	95	84
Gilpin County, CO	Male	3	2	0	0	8	1	3	1	3	4	5	11	0	0	0	0	0
	Female	1	2	1	3	4	1	2	1	4	1	3	7	0	0	0	0	0
Grand County, CO	Male	3	3	3	58	2	5	12	10	7	9	15	14	19	20	14	18	15
	Female	3	3	1	54	8	4	1	6	9	12	12	16	26	23	18	16	33
Gunnison County, CO	Male	8	3	5	35	3	5	4	7	9	13	10	11	21	20	30	24	24
	Female	4	2	2	30	4	2	10	3	5	14	9	31	28	36	24	40	35
Hinsdale County, CO	Male	0	0	0	2	0	0	0	1	1	4	0	3	0	0	0	0	0
	Female	0	1	1	3	0	0	2	0	2	1	0	4	0	0	0	0	0
Huerfano County, CO	Male	2	3	0	2	2	2	3	1	0	3	7	8	0	0	0	0	0
	Female	5	3	2	1	1	5	2	5	6	6	5	4	0	0	0	0	0
Jackson County, CO	Male	0	0	0	4	0	1	1	8	33	84	3	18	0	0	0	0	0
	Female	0	2	0	10	0	0	0	19	51	133	2	27	0	0	0	0	0
Kiowa County, CO	Male	1	1	1	0	0	0	1	0	1	1	0	1	0	0	0	0	0
	Female	2	1	0	1	1	2	2	0	0	1	2	6	0	0	0	0	0
Kit Carson County, CO	Male	2	0	2	2	4	0	6	6	2	7	4	10	0	0	0	0	0
	Female	2	4	3	4	3	4	6	3	8	3	7	15	0	0	0	0	0
La Plata County, CO	Male	9	12	6	86	12	7	18	21	18	33	36	59	64	86	78	93	95
	Female	12	8	12	87	14	9	35	22	26	35	30	85	75	112	118	110	116
Lake County, CO	Male	1	4	2	2	25	3	3	4	4	7	4	8	0	0	0	0	0
	Female	1	1	0	1	31	1	7	1	3	6	5	16	0	0	0	0	0
Larimer County, CO	Male	47	41	42	45	37	61	103	112	99	158	142	279	301	225	225	257	222
	Female	59	75	68	54	73	84	150	168	144	240	221	458	424	340	312	374	318
Las Animas County, CO	Male	1	4	1	1	2	4	6	4	6	10	14	14	17	27	35	23	40
	Female	7	3	5	4	2	5	6	8	9	20	7	26	23	61	49	58	36
Lincoln County, CO	Male	3	3	1	2	1	2	0	3	5	5	3	4	0	0	0	0	0
	Female	1	1	4	3	3	0	3	4	5	3	2	12	0	0	0	0	0
Logan County, CO	Male	5	0	5	4	58	3	11	8	9	17	14	21	25	57	41	48	43
	Female	5	8	4	5	103	8	16	20	21	14	17	33	36	65	64	79	72
Mesa County, CO	Male	16	20	30	141	37	24	44	50	43	77	92	172	162	130	141	170	157
	Female	27	26	30	158	25	30	77	76	92	123	117	274	238	237	242	248	286
Mineral County, CO	Male	0	0	1	1	1	1	0	1	0	1	3	1	0	0	0	0	0
	Female	0	0	1	2	0	0	1	0	0	1	1	4	0	0	0	0	0
Moffat County, CO	Male	1	4	2	47	0	2	3	8	5	16	12	18	21	54	55	62	0
	Female	6	2	6	56	2	9	7	12	7	11	4	29	30	73	77	77	0
Montezuma County, CO	Male	5	7	2	29	1	3	10	10	11	13	17	31	26	42	42	51	47
	Female	8	3	10	49	4	8	14	9	20	20	15	41	48	68	63	75	74
Montrose County, CO	Male	4	4	8	64	4	6	11	17	23	16	15	55	47	54	71	73	51
	Female	7	9	8	80	7	13	19	18	26	40	46	71	73	93	95	91	92
Morgan County, CO	Male	4	6	1	4	85	4	10	11	11	16	14	26	37	48	51	63	60
	Female	8	6	6	5	151	7	13	9	14	23	17	53	47	84	73	94	78
Otero County, CO	Male	6	7	5	5	2	6	6	9	6	11	7	17	18	42	36	38	39
	Female	5	6	13	7	4	7	9	13	15	26	20	39	33	68	67	58	58
Ouray County, CO	Male	1	2	1	6	0	1	4	0	2	1	6	15	0	0	0	0	0
	Female	1	0	2	10	1	1	1	3	0	6	3	8	0	0	0	0	0
Park County, CO	Male	2	1	2	2	22	4	8	6	28	9	11	18	34	50	61	55	48
	Female	3	3	1	4	31	3	3	12	35	10	17	25	20	59	56	52	67
Phillips County, CO	Male	1	3	0	0	24	3	4	1	4	1	3	5	0	0	0	0	0
	Female	1	1	1	2	29	1	3	7	1	6	2	13	0	0	0	0	0
Pitkin County, CO	Male	6	3	4	7	7	3	8	10	9	11	13	14	14	25	13	24	25
	Female	6	6	4	1	1	5	4	7	14	12	10	23	20	24	49	40	25
Prowers County, CO	Male	2	1	3	3	5	0	3	3	7	5	8	6	0	0	0	0	0
	Female	4	4	5	4	4	8	12	10	7	14	9	33	0	0	0	0	0
Pueblo County, CO	Male	23	17	30	22	18	25	54	46	65	83	71	160	135	154	164	160	182
	Female	33	47	36	39	41	49	80	73	71	119	120	240	229	255	233	269	233
Rio Blanco County, CO	Male	3	1	1	20	2	3	3	3	7	5	4	13	0	0	0	0	0
	Female	3	1	5	38	1	5	3	9	1	9	7	13	0	0	0	0	0
Rio Grande County, CO	Male	1	4	2	3	3	0	7	4	4	2	9	16	0	0	0	0	0
	Female	2	2	4	2	1	1	7	8	10	6	9	17	0	0	0	0	0
Routt County, CO	Male	3	5	4	74	6	5	17	7	8	19	21	26	29	85	75	81	85
	Female	3	7	3	70	3	7	17	13	7	16	15	34	29	96	78	104	93
Saguache County, CO	Male	0	1	2	2	2	0	4	2	3	3	1	9	0	0	0	0	0
	Female	0	1	0	3	2	1	5	3	5	3	5	5	0	0	0	0	0
San Juan County, CO	Male	0	1	0	2	0	1	0	0	1	2	0	3	0	0	0	0	0
	Female	1	1	0	0	1	0	2	0	1	2	2	0	0	0	0	0	0
San Miguel County, CO	Male	1	4	1	7	4	2	3	4	4	4	3	13	0	0	0	0	0
	Female	1	1	1	8	0	3	2	5	2	4	1	4	0	0	0	0	0
Sedgwick County, CO	Male	1	0	1	2	12	1	2	2	2	5	0	2	0	0	0	0	0
	Female	1	2	0	2	10	2	2	2	3	3	8	8	0	0	0	0	0
Summit County, CO	Male	5	5	6	5	5	3	14	13	13	17	19	20	27	29	26	25	32
	Female	2	1	6	2	8	7	11	17	11	19	15	25	25	27	26	28	43
Teller County, CO	Male	6	2	5	4	54	3	11	6	231	18	16	33	37	62	53	61	63
	Female	4	7	0	12	64	8	15	12	318	10	13	43	52	85	77	100	68
Washington County, CO	Male	0	1	2	0	23	1	1	4	2	4	0	8	0	0	0	0	0
	Female	1	0	2	1	31	1	0	4	6	7	4	13	0	0	0	0	0
Yuma County, CO	Male	3	0	1	4	38	4	7	6	4	4	4	9	0	0	0	0	0
	Female	5	2	5	5	55	2	1	7	5	9	13	18	0	0	0	0	0
Fairfield County, CT	Male	173	208	223	284	330	582	403	503	518	541	934	777	670	707	791	583	728
	Female	286	315	355	442	539	799	535	626	836	866	1354	1384	1004	1111	1248	912	1150
Hartford County, CT	Male	181	229	265	316	377	599	412	508	523	437	661	604	493	523	521	760	751
	Female	268	327	360	456	576	888	605	758	869	653	1140	1036	845	863	884	1228	1035
Litchfield County, CT	Male	39	44	68	52	73	185	157	110	145	79	155	142	87	94	100	119	236
	Female	61	77	74	71	96	273	218	152	204	133	194	179	121	158	151	172	349
Middlesex County, CT	Male	41	46	43	43	83	265	171	117	117	102	140	113	92	100	84	91	139
	Female	49	65	70	67	93	309	255	142	189	119	205	176	128	153	158	167	170
New Haven County, CT	Male	152	195	274	288	309	570	387	428	508	422	736	640	521	613	581	518	734
	Female	225	305	380	465	541	856	546	674	796	767	1187	1048	959	921	1003	884	1075
New London County, CT	Male	76	70	65	65	128	257	203	184	214	148	224	177	157	145	149	177	401
	Female	94	108	98	102	166	331	272	281	268	215	344	287	211	236	230	254	502
Tolland County, CT	Male	32	37	57	41	80	276	196	102	94	93	161	119	100	112	102	84	133
	Female	45	63	89	61	98	358	281	128	145	118	186	178	165	170	136	134	173
Windham County, CT	Male	25	36	180	225	68	263	213	83	96	72	107	73	69	63	87	119	103
	Female	47	43	241	368	92	343	286	127	130	96	165	122	98	83	116	174	124
District of Columbia, DC	Male	0	568	536	455	656	755	964	812	1110	1438	1497	1460	1502	1441	1515	1659	1383
	Female	0	922	895	786	1026	1038	1329	1129	1730	2123	2296	2309	2533	2258	2273	2644	2053
Kent County, DE	Male	158	245	366	334	371	411	523	490	479	526	486	510	469	500	432	517	532
	Female	266	373	526	472	526	678	749	836	828	865	864	811	892	895	784	840	869
New Castle County, DE	Male	541	529	358	333	376	511	505	555	494	521	488	509	476	536	601	768	882
	Female	792	810	548	514	558	778	806	822	845	837	796	859	841	876	1096	1179	1359
Sussex County, DE	Male	126	227	304	335	361	383	535	514	556	542	486	450	458	534	453	468	533
	Female	227	346	462	502	490	650	827	738	777	794	807	757	775	887	746	824	825
Alachua County, FL	Male	16	13	41	39	45	39	39	37	51	30	55	232	55	54	186	112	33
	Female	20	17	40	61	65	51	69	57	67	52	80	352	104	115	322	154	64
Baker County, FL	Male	0	1	4	8	4	1	4	17	24	28	45	200	47	47	171	33	28
	Female	0	2	5	10	5	7	7	43	46	65	81	336	85	93	325	61	45
Bay County, FL	Male	9	9	19	20	27	23	31	34	29	39	46	203	52	55	202	66	33
	Female	15	18	26	47	34	38	38	35	47	54	59	322	86	84	320	93	40
Bradford County, FL	Male	2	0	2	5	6	1	5	20	19	15	27	188	62	61	175	39	25
	Female	3	0	5	6	5	6	6	24	35	36	47	346	89	86	283	78	42
Brevard County, FL	Male	52	29	78	59	55	34	65	34	43	59	70	197	46	95	199	96	47
	Female	73	31	111	72	83	58	92	52	78	82	144	318	77	157	294	134	62
Broward County, FL	Male	152	225	157	147	164	142	183	75	150	211	269	211	90	97	184	137	170
	Female	218	265	252	210	244	215	279	124	273	333	427	310	134	151	309	210	294
Calhoun County, FL	Male	2	0	0	0	4	2	1	16	16	15	25	206	70	52	171	42	12
	Female	1	0	1	3	5	4	3	25	23	33	53	299	118	79	293	73	23
Charlotte County, FL	Male	18	10	10	14	16	13	25	29	37	37	40	186	45	41	178	47	18
	Female	33	16	25	27	23	25	31	40	48	52	56	286	84	75	274	82	34
Citrus County, FL	Male	10	10	13	12	18	14	21	41	23	30	41	228	38	64	176	69	30
	Female	19	23	21	23	21	22	26	35	43	54	85	327	85	95	326	95	39
Clay County, FL	Male	15	12	19	37	26	23	40	26	18	27	31	200	37	48	191	56	22
	Female	22	18	24	44	45	33	45	37	37	47	76	309	63	84	269	96	31
Collier County, FL	Male	25	16	32	37	26	34	28	54	47	86	75	284	61	64	189	89	60
	Female	40	31	42	43	44	29	43	54	78	101	114	479	82	79	298	131	64
Columbia County, FL	Male	3	1	10	15	8	2	13	11	9	14	14	198	54	56	197	45	11
	Female	1	4	11	18	8	13	16	11	24	14	13	366	98	99	343	71	12
DeSoto County, FL	Male	1	0	4	2	3	5	2	22	24	24	13	275	38	56	168	42	20
	Female	11	3	4	3	9	8	4	56	47	55	21	447	107	71	307	67	33
Dixie County, FL	Male	0	1	1	3	5	1	2	17	18	21	40	203	47	53	146	34	23
	Female	3	2	3	7	6	5	5	24	24	35	56	303	82	80	289	62	20
Duval County, FL	Male	82	49	103	166	143	108	119	43	64	54	66	493	84	155	182	133	85
	Female	106	94	134	229	199	168	221	60	134	100	110	889	175	327	340	215	131
Escambia County, FL	Male	30	17	33	68	43	43	58	24	37	34	49	185	49	103	181	70	36
	Female	52	20	67	84	73	53	80	23	57	71	71	300	89	167	313	139	50
Flagler County, FL	Male	6	4	7	13	12	9	10	70	99	109	166	186	49	48	186	45	94
	Female	10	7	7	24	17	17	18	107	134	151	238	319	97	75	265	62	143
Franklin County, FL	Male	4	0	0	4	2	1	2	19	22	27	0	0	0	0	0	38	0
	Female	2	0	0	3	4	4	5	22	18	25	0	0	0	0	0	46	0
Gadsden County, FL	Male	3	5	2	5	5	7	1	6	12	6	10	174	44	38	144	53	14
	Female	6	1	7	11	13	9	12	6	13	20	10	320	89	92	334	99	31
Gilchrist County, FL	Male	0	1	0	1	3	2	3	13	14	17	22	162	45	38	152	31	8
	Female	0	0	3	6	2	3	3	15	29	29	33	275	91	77	240	51	21
Glades County, FL	Male	0	0	1	1	4	2	1	14	7	11	0	0	0	0	0	0	3
	Female	2	0	1	3	0	0	1	12	11	14	0	0	0	0	0	0	5
Gulf County, FL	Male	2	0	2	2	3	3	6	17	24	25	38	174	44	52	188	40	14
	Female	1	1	2	6	1	2	6	31	30	37	42	288	62	85	273	48	39
Hamilton County, FL	Male	2	0	3	2	1	2	3	9	11	10	7	187	43	43	154	30	12
	Female	1	0	6	6	2	3	4	21	18	21	15	299	75	86	289	51	15
Hardee County, FL	Male	0	3	4	2	3	2	0	23	9	14	18	219	49	52	162	39	5
	Female	0	4	11	5	5	1	5	29	20	18	18	432	100	84	346	58	18
Hendry County, FL	Male	1	1	3	3	4	3	6	31	6	6	2	186	41	47	126	37	8
	Female	5	3	6	4	7	3	8	45	14	12	24	373	77	70	296	48	5
Hernando County, FL	Male	14	4	6	11	18	16	21	20	29	32	52	200	37	47	165	59	27
	Female	24	15	14	18	25	28	33	40	44	51	64	315	67	101	296	101	36
Highlands County, FL	Male	8	8	10	13	9	10	13	13	22	20	23	264	55	49	179	60	17
	Female	12	10	11	25	23	16	18	32	35	22	37	456	117	93	307	84	35
Hillsborough County, FL	Male	85	62	106	107	123	92	118	60	119	119	192	189	80	92	183	143	121
	Female	122	113	172	146	138	144	186	81	201	199	261	303	152	169	303	208	194
Holmes County, FL	Male	2	3	1	0	2	2	3	17	27	30	45	198	53	52	175	47	27
	Female	1	0	3	3	4	5	4	35	40	52	54	321	102	101	309	66	38
Indian River County, FL	Male	18	19	12	9	19	16	17	18	21	16	20	125	17	48	174	56	17
	Female	20	23	21	32	26	13	36	34	40	29	33	221	53	94	290	92	35
Jackson County, FL	Male	4	6	3	13	6	7	10	6	9	11	10	244	60	61	176	71	7
	Female	2	6	6	13	9	11	17	18	21	22	25	370	109	91	335	92	18
Jefferson County, FL	Male	1	1	0	3	1	2	5	14	22	16	35	162	64	51	157	32	15
	Female	5	2	0	3	5	0	2	22	27	37	51	255	99	90	319	65	17
Lafayette County, FL	Male	0	0	0	1	0	0	1	8	10	3	0	0	0	0	0	0	0
	Female	0	0	0	2	4	2	2	5	16	5	0	0	0	0	0	0	0
Lake County, FL	Male	16	11	18	16	20	20	29	35	29	55	73	215	74	62	217	86	49
	Female	22	21	35	45	36	24	53	64	74	95	96	366	94	105	363	149	60
Lee County, FL	Male	33	48	37	60	57	65	59	31	44	68	96	227	110	132	181	98	48
	Female	53	49	70	92	77	69	83	43	95	129	120	316	130	141	310	109	86
Leon County, FL	Male	24	19	44	52	46	54	52	46	53	56	56	189	52	55	180	91	45
	Female	36	26	46	77	63	42	71	55	74	80	93	368	91	82	304	142	65
Levy County, FL	Male	1	1	8	9	6	3	8	47	55	61	88	231	59	58	252	43	54
	Female	2	2	11	19	12	10	9	64	83	110	127	361	110	109	333	78	73
Liberty County, FL	Male	0	1	0	1	3	0	0	10	15	10	0	0	0	0	0	0	0
	Female	0	2	0	0	0	1	1	10	9	12	0	0	0	0	0	0	0
Madison County, FL	Male	1	1	0	2	2	2	8	16	19	13	27	225	38	54	175	30	13
	Female	0	8	1	4	5	5	4	25	20	27	43	370	87	89	296	69	26
Manatee County, FL	Male	32	22	37	33	16	22	43	35	40	56	66	173	68	55	184	66	46
	Female	37	26	48	33	45	42	61	69	83	81	123	299	95	75	321	100	70
Marion County, FL	Male	14	14	30	27	34	25	45	53	53	64	89	229	65	115	209	92	53
	Female	27	20	38	46	56	50	73	71	92	108	155	376	86	163	349	125	97
Martin County, FL	Male	14	20	19	13	18	15	18	17	24	31	36	206	67	51	197	59	22
	Female	13	32	25	23	28	21	31	26	29	24	66	315	109	92	307	105	39
Miami-Dade County, FL	Male	158	167	257	216	272	236	281	74	233	242	292	223	83	83	164	219	247
	Female	240	244	349	342	397	332	374	129	418	452	555	324	147	165	291	355	389
Monroe County, FL	Male	9	9	10	11	12	14	27	14	17	15	23	186	70	41	203	49	10
	Female	12	8	7	21	9	21	25	15	17	14	29	289	97	79	275	59	8
Nassau County, FL	Male	2	3	8	7	14	11	11	11	10	8	13	197	45	64	187	56	12
	Female	4	3	10	19	15	13	23	11	19	29	29	326	78	78	305	98	18
Okaloosa County, FL	Male	23	8	28	37	29	26	35	39	29	28	40	181	54	64	168	63	27
	Female	20	16	38	48	30	37	45	41	66	59	78	292	76	61	252	84	48
Okeechobee County, FL	Male	5	1	7	4	3	4	8	30	31	39	51	236	47	53	164	32	23
	Female	5	3	4	8	10	3	8	57	69	76	106	465	82	70	298	53	46
Orange County, FL	Male	85	70	101	95	96	97	106	62	98	141	147	314	68	100	332	140	90
	Female	102	86	147	135	134	116	180	73	187	203	261	463	141	189	620	196	138
Osceola County, FL	Male	14	8	14	21	17	13	25	22	35	39	26	223	53	114	201	70	23
	Female	25	9	21	24	32	17	22	45	33	75	54	431	75	158	331	142	53
Palm Beach County, FL	Male	104	200	109	100	113	102	156	49	130	122	184	199	109	100	196	119	105
	Female	156	296	206	148	177	163	209	92	174	220	289	310	144	177	315	180	147
Pasco County, FL	Male	41	28	53	47	49	38	47	27	47	34	58	210	70	48	178	99	43
	Female	61	32	100	57	76	55	86	37	44	71	76	322	93	98	333	138	69
Pinellas County, FL	Male	84	70	107	104	93	93	132	62	92	91	115	199	87	114	168	111	95
	Female	134	115	167	177	186	150	216	89	139	161	215	316	161	148	292	174	127
Polk County, FL	Male	43	19	54	53	57	51	65	34	42	49	78	183	88	110	185	92	64
	Female	67	33	85	93	75	70	107	55	61	89	132	311	156	162	308	150	82
Putnam County, FL	Male	6	2	8	10	13	10	11	8	7	11	22	158	38	48	160	56	12
	Female	14	1	15	32	24	16	30	20	18	20	37	288	83	75	262	83	15
Santa Rosa County, FL	Male	13	4	20	19	23	18	23	22	27	32	44	189	27	47	182	64	19
	Female	19	9	28	37	19	26	42	38	41	36	62	293	68	80	287	76	32
Sarasota County, FL	Male	30	19	53	52	45	40	60	22	29	43	56	298	71	114	210	109	45
	Female	60	44	67	77	65	61	83	40	84	92	103	500	93	172	370	119	77
Seminole County, FL	Male	25	27	33	42	50	37	45	25	28	28	34	186	48	55	176	99	29
	Female	26	29	48	73	60	56	71	36	43	61	73	318	79	85	288	119	45
St. Johns County, FL	Male	8	5	10	24	22	24	26	19	20	36	35	196	48	51	188	61	37
	Female	18	14	28	45	36	33	48	28	39	45	71	335	82	77	306	102	45
St. Lucie County, FL	Male	23	21	25	22	19	23	21	29	40	45	48	181	43	55	190	71	29
	Female	29	45	36	45	27	24	44	60	56	62	73	325	103	83	281	120	50
Sumter County, FL	Male	2	1	11	5	4	6	7	6	9	11	21	162	47	39	146	36	22
	Female	3	4	10	8	7	4	14	11	19	14	16	241	85	77	212	48	31
Suwannee County, FL	Male	0	2	3	7	8	5	5	49	40	41	74	160	41	48	148	33	38
	Female	3	6	6	13	10	11	16	74	79	100	132	308	64	74	286	67	80
Taylor County, FL	Male	0	6	2	4	0	1	3	30	29	19	39	196	50	49	205	47	21
	Female	0	8	4	7	7	3	5	44	40	51	64	325	80	98	319	89	37
Union County, FL	Male	0	0	0	6	3	1	0	11	9	18	20	199	48	41	159	31	7
	Female	0	0	0	7	5	1	2	16	16	25	28	314	77	85	294	67	20
Volusia County, FL	Male	44	47	54	101	78	72	88	25	41	51	58	176	68	106	293	90	43
	Female	75	73	73	133	122	103	158	50	57	87	100	290	128	142	517	127	68
Wakulla County, FL	Male	2	1	2	4	1	1	4	20	26	26	50	200	60	49	198	40	37
	Female	3	2	4	7	6	2	1	38	44	57	76	333	98	88	312	71	42
Walton County, FL	Male	7	4	6	9	13	6	7	40	66	75	101	196	54	45	187	51	54
	Female	9	0	10	11	12	8	12	82	92	88	134	297	69	86	316	65	84
Washington County, FL	Male	2	0	5	7	4	3	11	31	29	40	48	201	52	60	172	37	24
	Female	4	3	4	4	9	3	8	37	49	73	88	339	80	79	307	72	41
Appling County, GA	Male	3	0	1	1	4	6	3	7	5	3	14	10	7	6	4	18	4
	Female	0	2	5	3	9	3	11	18	12	18	24	12	11	18	17	26	14
Atkinson County, GA	Male	0	1	1	0	2	2	2	7	3	6	5	5	0	0	0	0	0
	Female	0	1	2	1	6	5	4	11	7	14	2	4	0	0	0	0	0
Bacon County, GA	Male	0	0	0	2	2	2	4	5	4	4	5	5	0	0	0	0	0
	Female	0	0	2	1	3	2	5	11	8	11	11	9	0	0	0	0	0
Baker County, GA	Male	0	0	0	1	1	0	2	2	1	2	3	3	0	0	0	0	0
	Female	0	0	2	0	2	0	2	3	6	5	3	2	0	0	0	0	0
Baldwin County, GA	Male	6	1	2	3	9	13	13	8	11	7	14	13	7	5	12	13	11
	Female	5	2	9	9	13	11	13	24	13	16	16	26	17	20	18	30	19
Banks County, GA	Male	0	3	1	2	1	1	5	8	2	5	9	4	2	3	3	10	3
	Female	5	3	0	4	4	1	7	11	11	16	4	11	6	5	5	5	10
Barrow County, GA	Male	3	12	6	3	8	5	11	23	18	16	19	19	13	13	12	20	11
	Female	7	13	9	9	17	15	26	24	20	37	29	19	21	24	23	38	23
Bartow County, GA	Male	12	10	6	10	15	17	19	16	14	17	17	19	10	20	16	29	15
	Female	11	13	18	14	14	18	26	36	25	26	36	30	31	27	32	51	18
Ben Hill County, GA	Male	1	0	0	1	8	7	3	6	2	10	11	10	9	6	11	12	6
	Female	2	3	2	5	10	7	12	11	8	23	21	17	15	11	24	32	14
Berrien County, GA	Male	1	2	1	0	3	8	7	11	6	12	12	12	12	9	7	16	11
	Female	3	1	2	3	10	7	9	9	11	12	28	29	23	24	22	30	15
Bibb County, GA	Male	16	17	18	16	20	25	19	31	22	25	46	39	34	29	31	42	28
	Female	27	42	27	33	44	52	43	39	46	33	72	72	58	59	48	100	64
Bleckley County, GA	Male	2	3	1	0	12	9	4	26	16	17	13	12	0	0	0	0	8
	Female	2	4	1	1	25	12	19	37	22	20	25	18	0	0	0	0	14
Brantley County, GA	Male	1	0	1	1	11	4	3	7	8	11	7	7	8	4	6	10	6
	Female	1	0	4	1	12	8	10	22	12	23	19	14	8	12	10	21	7
Brooks County, GA	Male	4	0	1	0	5	4	5	5	5	8	11	11	7	5	4	11	8
	Female	5	1	2	3	7	11	16	19	11	17	14	18	16	14	13	16	16
Bryan County, GA	Male	4	4	2	0	9	10	12	10	8	11	8	7	6	5	9	13	6
	Female	4	6	5	2	12	11	26	16	15	23	14	16	9	13	4	20	8
Bulloch County, GA	Male	6	5	6	9	20	17	14	37	27	23	30	26	20	25	15	31	21
	Female	5	3	8	14	25	30	38	61	52	30	42	48	32	31	38	60	23
Burke County, GA	Male	3	0	3	1	7	6	3	12	4	13	2	4	3	6	6	8	3
	Female	7	0	6	0	16	5	12	21	17	16	15	14	8	10	6	13	12
Butts County, GA	Male	0	4	1	3	0	2	4	10	2	5	4	1	3	4	3	3	2
	Female	0	5	6	4	4	5	7	4	4	4	4	5	4	4	3	12	9
Calhoun County, GA	Male	3	0	1	0	2	2	2	5	3	1	0	2	0	0	0	0	0
	Female	3	1	1	3	2	2	4	7	5	6	7	2	0	0	0	0	0
Camden County, GA	Male	1	10	7	3	15	24	29	23	18	24	23	33	16	21	9	21	13
	Female	7	12	8	7	21	28	28	36	30	29	25	32	22	23	20	29	26
Candler County, GA	Male	1	1	0	0	5	3	5	4	7	6	8	5	0	0	0	0	0
	Female	5	2	2	1	3	5	6	11	9	8	5	8	0	0	0	0	0
Carroll County, GA	Male	4	10	11	6	11	17	14	18	12	11	22	14	8	20	17	24	18
	Female	6	16	19	16	26	23	22	18	12	26	39	31	32	24	26	54	32
Catoosa County, GA	Male	2	6	5	5	10	12	19	9	12	4	23	20	12	17	8	19	11
	Female	12	11	13	14	18	12	24	19	21	23	35	28	20	19	31	44	34
Charlton County, GA	Male	2	1	0	3	3	2	1	10	3	3	9	10	0	0	0	0	9
	Female	2	0	4	2	4	4	4	7	4	8	5	8	0	0	0	0	8
Chatham County, GA	Male	41	36	23	24	69	74	65	84	55	60	50	72	49	40	51	82	52
	Female	60	36	49	32	122	113	132	175	105	133	87	103	85	82	92	143	74
Chattahoochee County, GA	Male	0	2	1	2	2	3	1	4	3	4	6	2	0	0	4	4	0
	Female	0	3	1	6	0	6	2	7	5	6	3	4	3	0	1	3	0
Chattooga County, GA	Male	4	1	1	4	5	5	2	7	2	6	9	6	3	3	7	4	6
	Female	2	1	9	4	7	6	16	7	9	9	12	17	13	10	12	20	18
Cherokee County, GA	Male	20	13	16	7	37	37	27	46	26	27	63	72	45	48	43	74	49
	Female	21	20	19	15	48	54	59	63	38	60	108	104	79	84	79	130	67
Clarke County, GA	Male	9	16	12	14	21	26	18	44	41	37	33	38	20	18	19	47	30
	Female	14	19	16	9	29	40	43	95	51	70	58	41	38	45	35	62	32
Clay County, GA	Male	0	1	0	0	2	1	5	3	0	0	1	1	0	0	0	0	0
	Female	0	0	0	0	2	0	9	0	2	2	1	6	0	0	0	0	0
Clayton County, GA	Male	24	37	17	22	59	77	70	80	58	49	119	102	71	79	75	109	52
	Female	27	53	42	25	114	144	150	147	102	147	233	214	158	158	151	270	145
Clinch County, GA	Male	1	0	0	0	1	2	5	3	5	4	3	1	0	0	0	0	0
	Female	0	2	0	0	0	3	2	12	6	8	6	6	0	0	0	0	0
Cobb County, GA	Male	79	75	62	80	65	77	100	90	74	73	142	122	108	93	84	158	103
	Female	96	99	87	93	102	126	142	137	110	131	227	275	161	175	155	287	141
Coffee County, GA	Male	6	4	5	4	3	11	11	31	17	12	13	16	10	11	16	12	12
	Female	7	6	8	8	14	24	15	46	33	41	36	27	23	27	25	36	17
Colquitt County, GA	Male	1	4	4	5	10	11	10	21	13	23	15	17	9	15	11	11	16
	Female	2	12	8	9	15	10	23	36	31	37	29	38	26	22	27	39	24
Columbia County, GA	Male	15	16	7	7	19	23	27	49	39	49	47	43	38	34	33	55	44
	Female	18	12	20	22	34	29	29	99	39	70	73	80	55	51	60	87	50
Cook County, GA	Male	2	4	4	1	7	3	13	7	4	1	11	12	9	10	5	14	2
	Female	0	6	5	3	10	6	12	10	6	13	14	20	7	17	15	28	13
Coweta County, GA	Male	5	8	7	8	10	9	16	16	13	11	17	20	21	18	16	28	21
	Female	10	8	10	12	26	21	22	25	23	22	41	39	19	24	31	47	39
Crawford County, GA	Male	0	2	2	1	3	0	3	3	2	0	7	5	0	0	0	0	0
	Female	1	1	3	3	3	2	4	5	6	5	11	9	0	0	0	0	0
Crisp County, GA	Male	4	1	1	4	6	2	6	6	3	5	7	8	5	5	8	7	4
	Female	4	2	3	5	14	14	11	8	12	9	13	10	13	13	14	17	14
Dade County, GA	Male	3	2	2	3	6	3	0	7	2	5	0	6	9	8	4	7	6
	Female	3	7	9	0	2	5	8	9	4	6	9	12	9	7	6	5	8
Dawson County, GA	Male	1	1	3	1	4	2	5	8	5	8	12	7	2	3	4	5	5
	Female	2	0	1	3	4	4	8	16	7	21	9	12	6	6	7	9	9
Decatur County, GA	Male	0	3	3	2	5	5	7	14	16	15	18	21	7	16	21	23	11
	Female	0	10	5	8	11	15	17	43	30	37	22	17	22	22	17	26	23
DeKalb County, GA	Male	98	77	63	60	94	78	83	85	61	71	136	139	100	88	116	167	129
	Female	125	118	116	96	164	124	164	163	125	144	274	271	200	200	206	346	202
Dodge County, GA	Male	0	0	0	2	8	9	13	50	17	19	19	18	21	16	11	26	15
	Female	0	0	4	4	26	14	19	47	34	39	36	33	25	19	27	39	21
Dooly County, GA	Male	0	0	1	1	4	4	0	10	3	1	2	3	0	0	0	0	5
	Female	0	0	2	2	1	8	6	8	4	10	8	8	0	0	0	0	9
Dougherty County, GA	Male	11	14	11	7	18	29	30	60	37	28	34	25	21	27	16	32	21
	Female	15	12	23	21	42	31	56	112	61	78	67	72	52	52	49	79	37
Douglas County, GA	Male	18	16	17	11	10	8	15	9	12	14	25	20	8	17	19	24	18
	Female	18	22	17	15	11	17	23	27	17	30	51	50	42	32	36	48	44
Early County, GA	Male	1	1	3	2	1	8	4	10	4	4	2	2	0	0	0	0	0
	Female	5	1	2	5	4	4	4	19	13	15	13	8	0	0	0	0	0
Echols County, GA	Male	1	0	1	0	0	1	2	0	1	1	0	2	0	0	0	0	0
	Female	0	0	1	1	1	1	4	7	2	3	5	3	0	0	0	0	0
Effingham County, GA	Male	5	1	3	5	14	9	9	24	12	10	12	19	10	13	12	17	12
	Female	11	2	12	4	30	20	24	31	11	24	28	24	14	25	18	32	15
Elbert County, GA	Male	0	4	6	2	5	0	10	11	9	11	7	8	9	7	7	8	10
	Female	1	4	4	4	7	10	13	27	18	22	12	13	10	14	16	10	7
Emanuel County, GA	Male	1	1	1	0	8	5	3	8	6	7	4	3	4	7	2	13	7
	Female	3	6	7	5	10	5	10	19	10	24	10	18	12	13	10	13	10
Evans County, GA	Male	0	0	1	2	5	0	2	9	7	1	4	8	0	0	0	0	0
	Female	0	3	2	2	4	7	5	13	7	13	7	11	0	0	0	0	0
Fannin County, GA	Male	3	3	3	3	13	5	11	14	3	9	12	26	8	6	9	18	7
	Female	0	1	6	4	12	9	11	21	5	10	19	18	21	17	13	19	13
Fayette County, GA	Male	13	3	7	9	12	7	13	13	13	5	18	29	22	20	21	36	26
	Female	20	14	14	11	19	13	29	25	20	18	37	50	31	36	37	73	31
Floyd County, GA	Male	13	9	12	9	11	11	15	13	13	16	28	21	16	19	24	32	19
	Female	17	6	24	11	23	33	23	35	28	43	38	51	30	34	30	60	38
Forsyth County, GA	Male	7	10	10	8	6	13	15	50	38	36	35	29	30	30	30	47	32
	Female	8	9	6	11	29	28	25	79	52	61	72	60	57	49	59	72	38
Franklin County, GA	Male	6	3	0	2	1	4	3	12	6	14	12	6	9	5	3	14	6
	Female	3	2	1	3	5	13	7	25	11	9	11	15	5	9	7	20	14
Fulton County, GA	Male	134	85	86	82	64	94	103	90	69	74	138	137	114	101	104	220	116
	Female	158	146	123	132	120	124	167	177	95	156	261	254	213	212	204	326	217
Gilmer County, GA	Male	2	4	3	0	9	7	10	13	4	3	15	16	16	13	9	13	10
	Female	4	5	3	7	11	12	11	14	8	12	24	21	13	12	12	29	12
Glascock County, GA	Male	0	0	1	1	1	0	1	0	1	2	1	1	0	0	0	0	0
	Female	0	0	0	2	5	1	1	3	4	2	0	0	0	0	0	0	0
Glynn County, GA	Male	9	12	3	4	31	40	35	29	24	34	21	13	18	18	14	28	14
	Female	14	14	18	16	39	36	55	59	42	44	46	46	44	30	28	56	40
Gordon County, GA	Male	8	5	6	5	16	7	9	10	6	8	16	10	6	10	9	16	8
	Female	7	8	9	12	16	10	14	17	12	13	21	22	16	11	17	21	13
Grady County, GA	Male	0	3	4	5	8	6	8	19	7	8	8	9	10	10	7	11	10
	Female	0	7	7	4	4	10	15	24	20	21	23	26	13	15	10	33	14
Greene County, GA	Male	1	0	1	3	4	6	7	8	5	5	9	8	10	4	3	4	4
	Female	4	0	4	4	4	11	6	17	10	13	11	5	6	10	7	24	2
Gwinnett County, GA	Male	78	78	67	54	52	77	76	93	69	77	114	120	90	93	99	140	98
	Female	110	83	77	72	78	106	113	147	102	104	216	189	138	126	133	232	150
Habersham County, GA	Male	2	4	2	6	3	4	8	29	11	14	14	8	12	9	7	16	5
	Female	6	6	6	5	7	17	15	39	20	19	22	23	12	15	17	29	16
Hall County, GA	Male	18	25	15	13	18	20	19	69	41	40	35	25	33	27	16	54	32
	Female	21	26	24	16	30	39	39	106	71	70	52	60	47	45	47	84	53
Hancock County, GA	Male	1	3	0	0	2	0	1	3	1	0	1	0	0	0	0	0	0
	Female	2	0	4	3	3	6	3	4	3	5	2	2	0	0	0	0	0
Haralson County, GA	Male	1	4	7	6	7	7	12	7	1	10	10	11	6	7	8	6	4
	Female	5	6	7	7	7	13	7	11	3	8	11	11	15	12	13	23	15
Harris County, GA	Male	3	2	2	5	3	4	9	6	8	3	15	19	20	19	13	23	13
	Female	3	8	5	5	6	7	10	16	12	9	17	24	16	17	21	35	15
Hart County, GA	Male	1	4	5	2	2	6	7	26	10	12	5	6	3	9	5	9	4
	Female	0	8	2	4	5	8	9	21	11	16	19	13	13	4	9	13	5
Heard County, GA	Male	0	0	1	2	1	0	2	2	2	0	1	3	0	0	0	0	0
	Female	0	5	2	2	3	5	7	2	2	0	2	9	0	0	0	0	0
Henry County, GA	Male	9	15	17	9	17	22	18	17	16	21	35	30	36	23	31	68	30
	Female	12	17	14	15	22	23	27	36	24	35	50	72	52	60	60	84	53
Houston County, GA	Male	13	10	23	11	30	17	19	23	20	19	33	53	29	26	28	52	31
	Female	18	16	14	17	36	43	37	34	35	35	56	54	45	64	42	82	36
Irwin County, GA	Male	4	0	0	1	4	3	7	4	1	6	10	7	0	0	0	0	0
	Female	5	0	4	4	6	7	3	5	7	8	9	10	0	0	0	0	0
Jackson County, GA	Male	3	3	5	2	9	8	13	27	19	25	20	15	16	14	14	27	23
	Female	2	7	7	4	8	16	19	47	35	43	41	40	25	26	28	43	27
Jasper County, GA	Male	0	0	3	2	2	3	7	2	1	1	4	6	4	4	7	5	3
	Female	0	0	4	2	5	3	9	4	5	6	8	12	3	2	6	8	4
Jeff Davis County, GA	Male	2	2	0	0	4	6	3	4	9	4	4	4	0	0	0	0	5
	Female	1	1	4	1	5	5	5	21	13	11	9	13	0	0	0	0	5
Jefferson County, GA	Male	1	2	3	4	3	4	4	13	9	1	13	7	1	4	3	6	3
	Female	2	1	3	3	11	7	6	16	9	16	11	6	15	7	6	11	10
Jenkins County, GA	Male	2	0	0	0	3	1	5	10	5	5	4	3	0	0	0	0	0
	Female	2	0	0	1	1	1	3	5	6	5	6	7	0	0	0	0	0
Johnson County, GA	Male	1	1	2	0	5	2	2	12	6	7	8	4	0	0	0	0	0
	Female	4	2	0	1	14	13	13	15	13	20	16	11	0	0	0	0	0
Jones County, GA	Male	4	4	6	4	2	2	4	4	1	7	7	8	1	7	5	9	4
	Female	3	6	4	6	11	2	7	13	7	12	15	17	15	18	6	18	14
Lamar County, GA	Male	0	0	1	1	1	1	1	5	3	1	5	5	2	4	4	5	1
	Female	3	3	2	1	4	3	3	3	1	2	4	5	5	5	3	14	3
Lanier County, GA	Male	0	0	0	0	3	4	2	1	2	2	8	6	0	0	0	0	0
	Female	0	0	3	1	4	8	6	4	0	1	11	7	0	0	0	0	0
Laurens County, GA	Male	5	1	8	3	28	36	40	78	48	60	40	43	37	44	34	73	46
	Female	12	0	9	10	56	51	54	133	98	129	105	92	63	92	84	128	62
Lee County, GA	Male	1	2	2	3	5	6	9	16	8	9	11	10	8	6	8	14	9
	Female	2	1	6	1	4	7	11	35	13	26	22	14	15	22	15	22	24
Liberty County, GA	Male	7	5	9	10	18	25	32	27	28	19	14	11	8	6	8	11	11
	Female	11	11	8	6	30	34	36	38	26	39	39	19	15	12	22	36	17
Lincoln County, GA	Male	2	4	1	2	1	1	1	6	2	1	6	8	0	0	0	0	0
	Female	6	2	2	0	2	5	5	4	5	11	3	7	0	0	0	0	0
Long County, GA	Male	0	3	0	0	4	6	2	4	6	4	3	4	0	0	0	0	8
	Female	0	1	2	0	7	8	7	11	5	8	6	9	0	0	0	0	7
Lowndes County, GA	Male	9	16	10	13	37	35	30	32	33	27	65	54	39	50	39	65	36
	Female	5	10	11	14	44	54	64	59	39	70	89	116	80	81	82	117	68
Lumpkin County, GA	Male	1	0	1	1	5	4	4	14	10	14	6	9	5	6	6	8	4
	Female	5	2	4	5	6	6	9	22	10	14	14	9	7	11	10	13	5
Macon County, GA	Male	2	2	2	1	8	5	4	3	4	9	9	3	6	5	4	0	6
	Female	3	6	5	2	9	9	6	8	4	6	7	9	11	4	7	0	11
Madison County, GA	Male	2	2	2	3	7	2	6	18	11	16	12	4	5	8	5	19	8
	Female	4	4	5	4	5	4	9	31	18	17	15	13	12	22	8	26	14
Marion County, GA	Male	0	0	0	2	2	1	5	4	5	3	5	6	0	0	0	0	0
	Female	0	0	1	1	1	4	7	4	2	6	3	2	0	0	0	0	0
McDuffie County, GA	Male	1	2	4	1	4	2	3	8	8	9	4	6	5	7	7	11	5
	Female	2	2	5	6	6	9	14	23	10	16	15	14	13	12	6	20	12
McIntosh County, GA	Male	3	4	1	2	4	5	6	8	7	7	6	13	0	0	0	0	6
	Female	1	5	0	1	4	8	9	5	6	10	18	16	0	0	0	0	4
Meriwether County, GA	Male	2	2	0	5	2	3	5	1	1	2	7	4	4	5	4	7	4
	Female	2	1	8	6	3	6	6	9	6	7	7	12	3	4	6	12	9
Miller County, GA	Male	0	0	0	1	2	4	4	2	5	3	0	2	0	0	0	0	0
	Female	0	0	0	2	3	1	7	7	1	4	7	7	0	0	0	0	0
Mitchell County, GA	Male	0	5	1	5	3	9	2	16	4	10	4	9	7	6	3	12	4
	Female	0	5	7	6	12	7	18	32	21	25	19	19	18	11	13	31	15
Monroe County, GA	Male	0	3	2	6	7	6	5	5	4	4	4	14	10	10	6	13	8
	Female	0	2	2	2	5	15	9	14	3	11	13	13	7	5	11	17	14
Montgomery County, GA	Male	0	1	0	2	2	1	4	9	8	4	7	10	0	0	0	0	0
	Female	0	1	2	2	6	2	9	19	11	15	10	13	0	0	0	0	0
Morgan County, GA	Male	3	0	2	4	3	5	4	12	4	5	10	5	3	4	2	10	6
	Female	6	0	2	4	5	7	10	18	7	14	14	9	10	7	13	20	8
Murray County, GA	Male	0	3	3	3	8	9	15	6	3	6	9	11	7	8	11	21	8
	Female	2	6	4	7	9	13	10	21	13	18	22	23	17	15	29	28	19
Muscogee County, GA	Male	34	21	18	19	49	41	34	48	40	38	79	71	55	52	62	67	44
	Female	58	37	41	26	66	78	76	115	55	96	127	131	82	112	108	188	91
Newton County, GA	Male	9	4	2	8	8	13	13	8	14	8	19	14	9	10	11	21	16
	Female	11	3	10	11	7	16	14	19	13	21	26	30	30	29	28	37	26
Oconee County, GA	Male	7	2	4	2	6	7	7	13	14	14	18	19	14	10	13	19	13
	Female	2	2	5	2	11	7	16	28	11	18	23	25	19	18	14	19	11
Oglethorpe County, GA	Male	3	3	0	0	4	4	6	7	5	4	6	3	4	4	5	6	7
	Female	0	3	2	4	1	6	2	12	9	11	10	11	11	9	12	15	9
Paulding County, GA	Male	14	6	6	14	13	11	9	17	12	17	23	23	18	19	31	24	13
	Female	21	3	17	8	12	30	22	30	23	37	33	36	36	34	35	57	41
Peach County, GA	Male	4	2	2	6	4	6	3	6	5	2	10	6	8	2	6	7	5
	Female	6	7	2	6	10	7	11	11	6	12	16	18	13	11	10	13	13
Pickens County, GA	Male	2	5	4	3	7	5	4	8	5	7	12	11	7	9	10	17	9
	Female	1	1	1	3	8	10	18	12	13	13	17	23	10	20	15	20	23
Pierce County, GA	Male	1	3	4	3	1	7	5	11	8	11	6	3	3	5	2	5	8
	Female	5	6	5	5	5	9	9	23	16	17	16	12	7	8	7	16	12
Pike County, GA	Male	1	0	2	2	0	2	5	5	6	3	4	3	1	1	4	5	2
	Female	0	0	2	1	1	3	3	1	0	5	6	6	4	4	3	7	2
Polk County, GA	Male	3	5	7	4	7	5	8	11	1	4	13	9	8	8	7	18	5
	Female	3	6	5	5	8	12	7	11	4	4	19	22	27	12	16	33	16
Pulaski County, GA	Male	1	4	0	0	7	4	5	20	11	11	20	12	0	0	0	0	0
	Female	2	1	3	0	5	14	11	36	20	21	20	15	0	0	0	0	0
Putnam County, GA	Male	9	0	1	2	4	2	4	9	2	4	11	6	6	8	9	11	5
	Female	1	0	6	5	6	6	8	5	6	5	11	10	9	6	8	24	7
Quitman County, GA	Male	0	0	1	1	0	2	1	0	1	3	3	1	0	0	0	0	0
	Female	0	2	1	0	1	2	2	5	0	1	5	5	0	0	0	0	0
Rabun County, GA	Male	3	1	3	3	2	7	6	6	11	3	9	8	8	5	4	16	6
	Female	6	1	3	2	4	6	3	17	12	7	10	10	9	12	6	10	9
Randolph County, GA	Male	2	2	0	1	0	0	4	3	2	2	0	2	0	0	0	0	0
	Female	1	3	2	0	2	3	2	7	2	5	9	6	0	0	0	0	0
Richmond County, GA	Male	25	26	23	15	34	41	41	96	63	67	53	59	28	45	45	74	44
	Female	37	44	34	40	64	69	65	177	97	110	91	99	74	85	78	143	74
Rockdale County, GA	Male	5	6	15	8	14	7	16	8	11	10	10	11	11	17	7	15	8
	Female	7	15	10	14	10	14	13	23	7	17	21	24	18	17	16	32	25
Schley County, GA	Male	1	1	0	0	3	3	1	1	1	0	1	1	0	0	0	0	0
	Female	2	0	1	3	2	2	1	4	2	3	3	4	0	0	0	0	0
Screven County, GA	Male	3	1	1	4	3	2	1	9	5	9	4	6	6	3	5	7	2
	Female	0	3	1	6	4	4	8	15	12	7	10	10	6	10	6	22	14
Seminole County, GA	Male	0	0	1	1	2	1	3	8	2	3	2	3	0	0	0	0	0
	Female	0	0	2	2	7	4	1	10	13	11	10	7	0	0	0	0	0
Spalding County, GA	Male	3	7	6	5	6	10	8	3	7	4	9	4	10	14	4	7	8
	Female	4	11	12	16	3	24	13	19	16	10	18	18	17	16	19	26	12
Stephens County, GA	Male	5	4	3	2	4	5	3	18	8	9	11	5	6	6	7	8	4
	Female	16	10	8	6	6	9	9	23	17	20	17	16	11	8	11	18	8
Stewart County, GA	Male	0	0	1	1	1	1	2	4	0	1	1	1	0	0	0	0	0
	Female	0	0	1	2	7	2	3	1	1	2	7	2	0	0	0	0	0
Sumter County, GA	Male	1	7	3	4	5	3	10	6	7	10	13	13	9	7	12	12	9
	Female	5	5	9	7	17	16	13	30	12	9	24	31	21	21	16	30	18
Talbot County, GA	Male	0	0	0	1	1	2	2	3	1	4	3	2	0	0	0	0	0
	Female	0	0	2	0	2	7	3	7	10	0	5	5	0	0	0	0	0
Taliaferro County, GA	Male	0	0	0	0	2	0	2	4	2	2	0	1	0	0	0	0	0
	Female	0	0	0	0	3	0	1	5	2	10	4	0	0	0	0	0	0
Tattnall County, GA	Male	1	2	2	2	4	5	3	14	10	10	11	6	9	4	4	9	5
	Female	2	4	2	7	5	8	8	18	15	16	11	17	11	18	9	14	8
Taylor County, GA	Male	0	0	1	0	0	1	1	6	0	1	5	5	0	0	0	0	0
	Female	0	0	3	1	0	4	4	4	4	2	5	11	0	0	0	0	0
Telfair County, GA	Male	0	1	2	0	4	4	4	18	10	8	10	11	6	6	7	3	6
	Female	0	1	2	2	15	14	9	31	23	25	21	23	16	13	16	21	17
Terrell County, GA	Male	0	0	1	1	4	1	6	8	4	5	7	2	0	0	0	0	0
	Female	2	1	1	2	3	12	4	14	9	5	4	7	0	0	0	0	0
Thomas County, GA	Male	6	4	8	6	5	12	16	27	24	20	18	30	16	18	14	22	12
	Female	8	8	7	8	14	21	27	44	17	44	35	38	31	21	30	49	25
Tift County, GA	Male	3	0	3	4	13	11	8	12	13	11	25	18	15	20	19	26	15
	Female	5	0	6	6	22	21	29	35	22	24	36	44	20	28	29	52	26
Toombs County, GA	Male	3	1	4	2	2	10	8	18	8	16	12	13	7	10	8	19	9
	Female	0	3	6	12	10	15	13	31	23	25	15	16	24	13	16	22	10
Towns County, GA	Male	0	2	1	2	0	3	2	5	5	5	3	6	0	0	0	0	0
	Female	0	3	3	3	5	5	5	16	5	7	3	3	0	0	0	0	0
Treutlen County, GA	Male	0	3	1	1	9	2	6	18	9	10	7	12	0	0	0	0	0
	Female	0	1	2	1	7	8	9	27	9	13	10	13	0	0	0	0	0
Troup County, GA	Male	11	11	6	5	7	10	5	8	5	11	15	4	5	11	6	15	5
	Female	15	16	11	12	14	20	14	12	8	15	22	21	22	14	21	29	15
Turner County, GA	Male	0	0	0	1	7	3	3	6	2	4	4	5	0	0	0	0	0
	Female	0	0	1	3	4	5	4	7	6	7	7	10	0	0	0	0	0
Twiggs County, GA	Male	0	1	2	1	2	2	3	1	4	2	6	1	0	0	0	0	0
	Female	2	2	1	3	1	3	3	2	3	6	2	5	0	0	0	0	0
Union County, GA	Male	5	0	2	3	6	5	5	13	9	12	12	7	6	8	9	9	9
	Female	1	0	4	6	6	4	8	25	11	16	14	16	15	12	9	15	12
Upson County, GA	Male	1	2	2	3	4	6	4	3	5	3	9	6	7	6	5	11	7
	Female	3	4	5	7	6	10	12	10	1	8	9	16	10	9	6	13	12
Walker County, GA	Male	6	9	8	10	15	14	8	13	13	10	30	19	17	27	7	35	11
	Female	15	11	13	9	25	29	23	28	18	21	31	43	27	20	33	52	21
Walton County, GA	Male	4	4	4	5	13	14	18	35	19	33	27	24	22	21	22	33	30
	Female	7	7	5	11	18	18	18	63	38	44	38	50	31	28	31	45	30
Ware County, GA	Male	7	2	3	6	7	9	12	20	14	12	11	11	11	15	13	19	11
	Female	10	4	11	8	12	18	16	55	32	39	32	31	16	23	19	33	17
Warren County, GA	Male	0	0	1	1	0	1	4	1	4	2	2	3	0	0	0	0	0
	Female	6	0	0	0	0	3	4	10	5	5	6	5	0	0	0	0	0
Washington County, GA	Male	3	3	1	1	3	4	9	7	2	4	8	10	4	4	3	11	5
	Female	9	4	6	4	9	1	13	3	5	4	11	9	9	11	7	16	6
Wayne County, GA	Male	0	0	1	1	4	10	9	23	15	13	9	13	7	9	6	18	7
	Female	0	2	8	2	6	11	22	39	30	22	20	28	21	18	16	27	14
Webster County, GA	Male	0	0	0	0	0	0	1	0	0	1	3	0	0	0	0	0	0
	Female	3	0	1	0	1	1	1	1	2	0	0	3	0	0	0	0	0
Wheeler County, GA	Male	0	1	0	0	0	2	5	8	3	6	4	6	0	0	0	0	0
	Female	0	2	1	0	6	7	3	16	11	14	16	14	0	0	0	0	0
White County, GA	Male	7	1	4	2	2	3	5	12	7	13	11	7	4	4	9	11	9
	Female	3	2	3	6	4	6	12	29	17	8	9	15	6	11	16	13	4
Whitfield County, GA	Male	12	5	8	9	20	25	16	20	17	17	25	37	23	20	32	49	22
	Female	9	5	17	9	26	33	36	41	26	43	59	61	38	42	40	63	43
Wilcox County, GA	Male	1	2	1	0	1	7	4	17	5	11	2	4	0	0	0	0	0
	Female	2	3	1	2	9	8	10	20	6	13	12	12	0	0	0	0	0
Wilkes County, GA	Male	0	4	1	1	5	2	3	7	2	5	4	1	0	0	0	0	0
	Female	3	5	2	0	2	3	3	13	6	7	7	10	0	0	0	0	0
Wilkinson County, GA	Male	2	0	1	2	3	2	2	4	2	1	4	3	0	0	0	0	0
	Female	0	0	1	1	4	5	6	7	1	4	7	6	0	0	0	0	0
Worth County, GA	Male	1	3	0	4	2	5	5	14	3	9	4	7	6	7	7	10	7
	Female	0	4	1	3	5	13	13	20	15	16	16	22	10	10	11	22	8
Hawaii County, HI	Male	118	107	225	234	630	415	579	407	0	649	578	608	593	634	602	622	602
	Female	149	145	295	287	802	575	782	545	0	959	776	884	825	823	840	809	701
Honolulu County, HI	Male	596	628	429	465	1202	833	1177	874	0	1167	1274	1178	1172	1245	1218	1612	1956
	Female	756	761	562	520	1557	1038	1589	1327	0	1718	1647	1698	1771	1698	1675	2075	2193
Kalawao County/Maui County, HI	Male	113	103	193	182	554	421	552	280	0	455	566	607	582	587	557	681	531
	Female	149	148	216	230	600	577	643	398	0	716	860	885	796	913	867	896	647
Kauai County, HI	Male	113	102	76	98	266	223	263	167	0	242	253	255	239	258	246	266	282
	Female	149	154	132	110	314	317	329	239	0	338	384	386	347	375	389	387	361
Adair County, IA	Male	7	6	6	7	6	4	11	14	7	4	12	10	5	0	0	0	0
	Female	6	10	10	15	13	19	13	23	11	8	8	12	10	0	0	0	0
Adams County, IA	Male	3	5	3	7	3	5	6	6	2	1	5	4	3	0	0	0	0
	Female	2	6	6	14	9	10	7	9	5	9	5	6	10	0	0	0	0
Allamakee County, IA	Male	5	7	12	6	3	2	6	9	7	11	16	8	11	7	14	19	10
	Female	7	7	5	9	11	2	10	13	18	15	20	14	14	20	18	22	21
Appanoose County, IA	Male	12	10	5	5	4	4	9	3	8	9	15	9	7	10	0	0	0
	Female	15	19	6	10	8	13	6	19	13	13	15	13	16	14	0	0	0
Audubon County, IA	Male	3	4	3	1	6	2	4	6	1	7	8	6	8	0	0	0	0
	Female	6	7	4	8	3	7	7	7	6	8	14	8	8	0	0	0	0
Benton County, IA	Male	13	14	10	8	12	15	9	11	11	18	12	13	19	18	14	18	40
	Female	20	30	15	14	21	13	11	23	19	18	36	19	20	28	20	20	28
Black Hawk County, IA	Male	56	67	45	45	43	47	43	34	70	73	100	98	113	114	98	142	109
	Female	98	85	55	61	75	49	53	99	178	162	163	139	137	188	209	231	153
Boone County, IA	Male	12	14	23	18	13	17	21	32	13	14	25	14	24	17	16	26	27
	Female	24	24	37	30	29	29	33	40	23	22	25	31	32	20	29	40	32
Bremer County, IA	Male	18	12	10	10	8	6	10	10	19	15	22	16	25	18	21	19	20
	Female	30	16	14	10	15	9	12	20	25	29	29	27	42	37	39	33	31
Buchanan County, IA	Male	8	10	10	3	7	7	12	6	18	14	12	12	13	6	10	14	21
	Female	10	11	11	19	5	10	12	10	10	13	19	20	14	18	24	23	37
Buena Vista County, IA	Male	11	11	5	7	8	8	7	17	11	20	18	18	20	23	22	19	73
	Female	19	18	12	12	15	13	8	24	20	15	26	22	26	31	32	25	95
Butler County, IA	Male	6	2	4	8	9	7	4	9	9	9	12	15	8	16	12	18	17
	Female	9	3	8	6	6	4	6	11	16	16	14	13	19	20	17	16	18
Calhoun County, IA	Male	13	2	5	7	6	3	7	11	8	3	5	7	5	0	0	0	0
	Female	15	12	12	9	12	8	10	12	13	14	10	9	12	0	0	0	0
Carroll County, IA	Male	10	12	5	8	20	8	11	10	14	15	13	10	18	12	12	20	23
	Female	21	16	14	16	18	15	17	21	23	26	16	18	19	23	31	34	47
Cass County, IA	Male	8	11	10	13	10	12	16	18	5	12	13	8	9	13	16	12	12
	Female	20	16	23	23	21	29	21	27	12	16	24	21	17	24	20	25	23
Cedar County, IA	Male	9	10	5	5	8	7	6	11	14	19	9	13	14	18	13	14	22
	Female	12	18	12	23	11	6	12	24	25	15	22	27	19	19	20	21	43
Cerro Gordo County, IA	Male	29	23	38	36	22	33	29	45	28	20	27	32	34	36	31	38	30
	Female	34	49	56	60	43	60	51	72	33	50	51	47	53	50	56	56	49
Cherokee County, IA	Male	1	7	11	4	8	7	10	6	6	7	7	8	7	0	0	0	0
	Female	2	14	7	8	7	7	11	21	13	13	5	15	10	0	0	0	0
Chickasaw County, IA	Male	9	4	4	3	2	6	4	7	11	11	5	9	9	0	0	0	0
	Female	7	8	8	7	10	7	7	12	14	17	5	13	10	0	0	0	0
Clarke County, IA	Male	7	4	4	10	6	6	6	18	10	5	6	8	1	0	0	0	0
	Female	15	5	11	6	13	10	18	9	5	12	9	9	10	0	0	0	0
Clay County, IA	Male	8	10	9	8	7	8	13	10	14	14	9	14	6	12	9	13	18
	Female	10	15	19	9	18	12	18	19	23	22	13	17	15	15	20	22	25
Clayton County, IA	Male	7	10	4	9	8	10	3	6	9	11	8	17	15	15	18	8	18
	Female	17	21	11	19	14	14	9	16	16	27	15	21	16	18	16	20	29
Clinton County, IA	Male	20	16	15	16	16	20	20	22	22	28	46	31	29	30	17	33	44
	Female	32	23	25	28	28	30	22	33	41	46	53	66	40	34	35	27	68
Crawford County, IA	Male	9	1	8	9	10	8	3	8	13	8	10	13	19	15	17	15	38
	Female	12	5	16	15	9	9	4	7	17	18	26	24	25	31	35	30	83
Dallas County, IA	Male	15	17	25	34	30	34	28	43	43	37	32	31	39	47	42	72	87
	Female	20	26	42	48	36	51	58	68	43	53	77	58	83	71	65	80	93
Davis County, IA	Male	1	2	2	4	4	3	0	7	5	7	3	8	3	0	0	0	0
	Female	2	3	7	5	6	6	6	3	5	11	10	6	8	0	0	0	0
Decatur County, IA	Male	5	11	9	10	9	9	4	14	8	5	8	9	5	0	0	0	0
	Female	7	8	12	15	8	9	8	21	7	8	12	7	12	0	0	0	0
Delaware County, IA	Male	9	12	9	4	6	12	8	11	15	11	7	15	15	6	8	10	28
	Female	6	11	10	7	10	9	13	9	15	13	13	18	10	16	12	18	33
Des Moines County, IA	Male	28	26	9	15	17	16	12	27	34	40	34	32	40	42	38	46	61
	Female	38	32	23	23	30	31	25	32	57	51	49	61	64	61	67	61	64
Dickinson County, IA	Male	8	3	13	15	5	8	8	12	13	16	19	19	13	12	11	12	14
	Female	10	3	10	6	25	17	16	21	24	21	17	20	13	16	17	6	22
Dubuque County, IA	Male	49	35	28	16	37	36	28	55	47	44	46	52	40	50	45	54	102
	Female	58	53	37	46	45	46	37	55	75	71	72	89	73	64	64	66	135
Emmet County, IA	Male	3	4	6	6	9	2	4	8	9	4	13	4	7	0	0	0	0
	Female	3	10	8	10	3	11	8	15	15	12	16	14	13	0	0	0	0
Fayette County, IA	Male	7	9	4	5	9	8	10	16	19	12	23	13	8	21	17	19	13
	Female	13	16	13	9	16	11	10	12	20	13	23	25	31	24	26	35	34
Floyd County, IA	Male	12	7	11	8	9	10	12	21	8	9	13	10	12	12	10	17	11
	Female	8	6	26	23	27	25	16	24	13	22	21	20	21	26	27	16	27
Franklin County, IA	Male	6	4	4	12	9	4	8	12	6	4	12	7	10	0	0	0	0
	Female	10	14	15	16	10	13	11	15	9	15	16	14	18	0	0	0	0
Fremont County, IA	Male	1	0	3	10	5	8	9	11	6	2	7	10	4	0	0	0	0
	Female	4	1	10	16	9	9	12	15	12	15	9	11	18	0	0	0	0
Greene County, IA	Male	9	7	2	9	4	7	6	7	6	7	10	9	5	0	0	0	0
	Female	12	15	6	7	9	10	6	8	13	5	10	7	16	0	0	0	0
Grundy County, IA	Male	8	7	4	3	5	4	5	8	9	9	5	8	7	0	0	0	0
	Female	13	10	8	6	12	10	14	8	10	16	10	15	18	0	0	0	0
Guthrie County, IA	Male	7	3	10	7	5	5	5	9	8	7	8	6	7	0	0	0	0
	Female	12	7	12	8	11	10	5	6	12	12	11	16	21	0	0	0	0
Hamilton County, IA	Male	12	6	8	8	11	11	12	12	7	10	8	13	12	11	16	16	16
	Female	16	11	6	12	13	12	7	12	18	18	10	15	21	21	17	15	23
Hancock County, IA	Male	8	5	8	10	4	9	6	12	5	7	13	10	5	0	0	0	0
	Female	4	9	13	17	11	12	11	17	13	11	13	16	15	0	0	0	0
Hardin County, IA	Male	5	9	16	18	17	17	10	25	6	14	11	14	12	12	12	11	20
	Female	4	13	22	17	18	13	30	33	18	13	10	10	16	17	32	28	22
Harrison County, IA	Male	9	5	6	14	10	17	10	19	9	7	13	12	14	14	12	7	9
	Female	12	12	21	24	22	19	21	30	18	13	22	12	16	17	20	27	20
Henry County, IA	Male	15	9	4	7	12	11	7	16	18	18	10	4	11	23	13	22	16
	Female	16	19	14	7	10	9	13	18	21	26	12	19	32	21	34	30	31
Howard County, IA	Male	13	2	6	2	9	6	1	5	5	9	6	8	5	0	0	0	0
	Female	9	4	6	8	5	2	9	11	10	4	5	8	10	0	0	0	0
Humboldt County, IA	Male	5	0	8	2	6	5	4	11	5	10	10	3	6	0	0	0	0
	Female	7	5	5	8	10	6	13	11	8	7	10	7	15	0	0	0	0
Ida County, IA	Male	4	5	6	6	4	1	4	6	5	9	5	8	4	0	0	0	0
	Female	11	10	7	3	3	11	6	14	13	10	8	6	14	0	0	0	0
Iowa County, IA	Male	5	6	5	10	6	8	15	10	14	8	23	19	9	10	9	11	18
	Female	11	10	12	13	2	11	11	14	17	23	28	35	15	31	21	31	18
Jackson County, IA	Male	9	11	3	4	8	6	3	6	16	12	10	13	5	13	6	11	19
	Female	18	27	12	11	13	14	15	15	21	13	23	18	22	16	13	29	31
Jasper County, IA	Male	23	31	27	25	12	16	28	24	29	23	22	22	23	28	30	39	38
	Female	37	43	32	42	20	32	34	56	30	41	23	22	44	32	45	36	44
Jefferson County, IA	Male	10	14	8	6	12	5	4	9	11	8	12	9	11	8	9	15	17
	Female	11	13	8	11	7	10	10	12	11	19	14	14	15	13	19	17	23
Johnson County, IA	Male	51	54	40	43	56	45	46	64	77	94	88	72	106	97	99	149	98
	Female	60	63	52	49	57	65	49	79	136	106	135	124	158	126	149	185	134
Jones County, IA	Male	11	8	7	6	7	4	6	12	13	15	12	12	20	13	8	12	19
	Female	19	13	7	7	8	10	13	8	17	17	20	21	20	13	21	21	33
Keokuk County, IA	Male	6	6	2	3	3	3	7	9	9	6	5	1	8	0	0	0	0
	Female	4	10	5	7	8	9	7	8	7	9	14	17	10	0	0	0	0
Kossuth County, IA	Male	10	8	14	14	13	13	12	20	10	12	14	9	13	10	10	14	17
	Female	9	9	22	20	22	16	27	30	18	15	18	19	20	19	21	23	15
Lee County, IA	Male	25	17	11	15	14	16	21	10	23	25	29	29	24	28	21	27	27
	Female	33	26	19	19	22	18	27	28	48	53	45	42	62	39	44	39	53
Linn County, IA	Male	101	101	54	69	65	65	67	88	142	164	140	160	187	209	193	245	180
	Female	128	147	106	87	108	82	92	128	211	213	242	229	277	299	294	359	256
Louisa County, IA	Male	3	1	5	4	4	6	5	6	9	9	12	11	10	0	0	0	0
	Female	5	2	4	7	5	9	10	6	10	11	12	16	18	0	0	0	0
Lucas County, IA	Male	3	1	1	4	2	4	6	5	9	5	6	4	1	0	0	0	0
	Female	14	2	4	7	3	9	12	8	8	11	10	8	14	0	0	0	0
Lyon County, IA	Male	12	8	5	13	9	8	6	5	6	9	9	10	9	0	0	0	0
	Female	16	4	12	5	9	10	16	15	12	9	16	17	13	0	0	0	0
Madison County, IA	Male	6	3	9	14	8	13	10	20	11	10	16	12	11	10	14	9	14
	Female	14	4	17	16	22	16	20	28	13	15	9	11	12	16	15	25	15
Mahaska County, IA	Male	8	11	8	10	5	12	8	15	13	13	16	11	17	18	17	18	20
	Female	13	13	14	15	12	15	15	21	20	22	28	14	18	19	27	27	23
Marion County, IA	Male	14	23	16	20	12	16	17	33	14	21	28	18	23	18	15	20	19
	Female	17	18	37	25	27	27	36	35	29	32	33	29	32	39	42	44	48
Marshall County, IA	Male	15	20	35	28	24	23	17	35	37	24	40	32	45	28	29	43	40
	Female	20	20	51	41	41	28	30	55	45	47	53	52	57	53	51	65	49
Mills County, IA	Male	9	8	13	11	12	16	13	18	9	9	13	12	11	10	13	8	7
	Female	9	9	19	21	16	11	18	23	12	12	20	21	16	16	15	15	11
Mitchell County, IA	Male	5	17	5	16	10	10	13	11	5	3	3	9	8	0	0	0	0
	Female	12	15	8	14	12	11	20	14	8	10	14	18	13	0	0	0	0
Monona County, IA	Male	2	2	7	4	7	6	5	9	1	8	7	7	7	0	0	0	0
	Female	12	7	7	7	7	5	5	8	10	9	11	10	12	0	0	0	0
Monroe County, IA	Male	6	8	3	2	0	1	3	7	3	4	7	12	5	0	0	0	0
	Female	10	9	3	5	5	5	4	3	6	5	12	8	11	0	0	0	0
Montgomery County, IA	Male	4	8	13	7	7	10	13	13	8	8	14	14	9	0	0	0	0
	Female	4	9	25	19	15	21	18	28	11	10	11	12	15	0	0	0	0
Muscatine County, IA	Male	10	16	13	14	16	15	18	27	34	24	34	27	35	30	34	51	50
	Female	26	20	19	21	22	23	24	25	52	58	36	53	54	45	47	63	87
O'Brien County, IA	Male	6	17	7	10	9	12	9	18	7	11	8	7	9	14	6	11	8
	Female	16	16	12	7	7	13	11	16	19	17	15	5	17	13	21	26	26
Osceola County, IA	Male	3	5	6	5	6	2	8	7	6	3	3	7	5	0	0	0	0
	Female	6	10	7	3	5	5	6	5	7	6	5	3	11	0	0	0	0
Page County, IA	Male	4	4	15	12	16	12	20	21	14	10	14	10	8	17	13	11	9
	Female	12	9	28	18	22	29	18	37	8	16	24	18	22	24	23	18	20
Palo Alto County, IA	Male	4	10	7	7	8	8	5	8	8	6	9	9	1	0	0	0	0
	Female	6	6	11	9	13	3	11	11	7	7	7	12	11	0	0	0	0
Plymouth County, IA	Male	16	12	10	10	15	12	17	12	8	13	10	16	16	20	10	9	19
	Female	18	18	11	19	13	15	18	26	17	24	22	28	27	17	24	24	24
Pocahontas County, IA	Male	5	7	5	7	2	4	9	6	10	3	7	6	4	0	0	0	0
	Female	8	4	1	9	3	5	4	9	12	8	10	12	11	0	0	0	0
Polk County, IA	Male	172	190	233	166	164	179	182	248	243	250	281	276	281	304	318	375	308
	Female	276	254	311	248	266	260	265	360	428	396	427	435	480	478	432	546	441
Pottawattamie County, IA	Male	49	35	67	60	59	68	56	82	44	51	60	51	56	59	65	72	51
	Female	63	75	110	110	82	91	98	133	66	70	79	76	98	95	92	99	90
Poweshiek County, IA	Male	11	12	17	14	5	17	12	14	11	8	8	1	11	11	17	12	20
	Female	3	7	27	24	12	23	28	24	23	15	20	22	18	20	26	28	30
Ringgold County, IA	Male	2	2	1	3	6	5	2	4	3	6	0	3	3	0	0	0	0
	Female	4	6	11	9	7	7	13	12	7	2	9	9	5	0	0	0	0
Sac County, IA	Male	9	5	5	7	3	7	10	12	9	6	9	9	3	0	0	0	0
	Female	9	4	10	15	12	10	8	9	11	13	10	16	12	0	0	0	0
Scott County, IA	Male	68	77	55	55	56	65	66	98	122	128	104	121	169	124	158	179	138
	Female	108	133	65	88	96	81	85	115	174	150	169	189	206	237	223	251	189
Shelby County, IA	Male	4	13	6	7	11	9	5	11	13	10	13	11	12	0	0	0	0
	Female	5	17	10	12	21	12	6	17	19	10	8	17	23	0	0	0	0
Sioux County, IA	Male	14	20	18	9	18	14	17	24	22	23	33	27	38	34	36	51	30
	Female	13	31	20	24	20	22	28	29	31	23	44	47	54	55	49	55	35
Story County, IA	Male	42	42	61	47	53	59	60	82	56	60	51	50	66	51	65	83	69
	Female	61	50	86	86	75	67	53	95	79	74	90	70	102	93	94	98	93
Tama County, IA	Male	3	2	15	14	13	11	14	18	16	10	11	8	19	13	14	25	16
	Female	9	5	15	15	16	15	20	25	23	26	14	14	25	30	23	35	30
Taylor County, IA	Male	8	2	5	7	8	7	6	3	5	2	6	7	8	0	0	0	0
	Female	9	5	6	12	10	4	8	16	8	12	6	6	12	0	0	0	0
Union County, IA	Male	8	6	14	10	17	9	11	14	6	6	9	10	9	0	0	0	0
	Female	5	11	20	21	23	15	20	33	17	10	14	16	15	0	0	0	0
Van Buren County, IA	Male	3	4	1	4	3	4	2	4	5	4	6	10	5	0	0	0	0
	Female	4	3	3	3	1	8	2	10	6	14	11	10	6	0	0	0	0
Wapello County, IA	Male	26	24	14	21	19	13	11	14	18	24	22	22	32	28	19	25	30
	Female	39	28	9	20	22	21	17	22	37	25	51	54	62	53	50	55	37
Warren County, IA	Male	25	18	24	30	23	19	18	30	25	22	34	45	25	29	32	29	43
	Female	37	20	31	37	31	39	22	36	45	43	41	62	38	46	34	36	56
Washington County, IA	Male	11	7	8	4	11	5	10	14	10	6	11	7	15	14	26	18	16
	Female	17	14	10	10	20	22	17	14	22	23	14	23	22	22	17	32	30
Wayne County, IA	Male	3	6	2	1	3	4	3	3	0	6	3	6	6	0	0	0	0
	Female	12	8	2	2	7	3	4	6	6	7	11	6	8	0	0	0	0
Webster County, IA	Male	26	13	16	21	19	17	16	29	21	30	22	16	34	28	32	36	20
	Female	30	27	29	29	35	24	24	45	52	45	35	28	54	47	62	70	58
Winnebago County, IA	Male	2	7	9	12	8	7	13	14	8	6	3	12	8	0	0	0	0
	Female	3	7	20	14	8	10	14	24	19	20	13	12	14	0	0	0	0
Winneshiek County, IA	Male	8	12	6	6	9	6	8	9	9	14	14	22	14	20	20	23	23
	Female	6	15	16	11	9	13	14	15	19	18	23	22	23	20	26	31	24
Woodbury County, IA	Male	52	57	39	30	37	45	32	58	62	64	75	61	87	79	69	101	80
	Female	72	81	57	63	66	60	65	73	110	102	91	119	133	116	133	143	99
Worth County, IA	Male	6	5	6	9	8	5	10	10	3	3	6	8	7	0	0	0	0
	Female	4	3	10	8	9	5	9	12	8	3	7	5	8	0	0	0	0
Wright County, IA	Male	15	12	7	7	6	6	5	8	5	8	15	7	10	0	0	0	0
	Female	15	11	16	16	16	13	11	15	17	18	18	12	18	0	0	0	0
Ada County, ID	Male	251	258	240	244	252	242	270	243	264	245	234	229	236	252	316	324	308
	Female	348	352	370	379	353	351	340	368	390	406	404	396	389	405	518	471	428
Adams County, ID	Male	11	12	8	7	10	7	11	6	12	11	7	0	0	0	0	0	0
	Female	10	8	11	10	17	11	9	18	11	13	11	0	0	0	0	0	0
Bannock County, ID	Male	69	129	140	133	152	122	134	143	151	139	144	137	114	133	139	148	141
	Female	97	200	204	205	196	194	198	212	209	226	206	189	202	205	259	232	182
Bear Lake County, ID	Male	9	16	18	16	14	18	21	21	11	14	14	0	0	0	0	0	0
	Female	10	20	24	25	22	18	18	16	9	22	25	0	0	0	0	0	0
Benewah County, ID	Male	1	22	13	16	19	18	10	18	15	24	13	0	0	0	0	0	0
	Female	10	22	23	25	23	31	27	19	26	36	23	0	0	0	0	0	0
Bingham County, ID	Male	32	86	65	72	59	78	75	62	78	66	98	83	60	66	90	94	67
	Female	60	101	105	103	95	109	107	100	132	115	96	123	122	117	161	126	129
Blaine County, ID	Male	10	42	37	33	40	31	37	33	31	51	47	37	45	34	37	42	45
	Female	21	57	43	42	27	49	36	52	40	77	43	48	39	54	61	57	53
Boise County, ID	Male	10	5	8	6	7	8	9	4	12	11	11	0	0	0	0	0	0
	Female	10	7	9	5	10	6	11	10	14	14	19	0	0	0	0	0	0
Bonner County, ID	Male	29	65	69	59	67	69	76	64	62	73	57	58	61	76	83	93	78
	Female	37	73	68	84	79	87	89	87	95	119	77	124	105	108	132	122	94
Bonneville County, ID	Male	67	160	159	152	177	162	161	146	152	153	148	160	138	147	192	150	144
	Female	120	215	205	225	206	200	213	233	209	230	217	219	203	225	310	232	252
Boundary County, ID	Male	13	19	11	10	21	13	20	14	19	24	30	0	0	0	0	0	0
	Female	14	28	22	23	18	24	29	27	32	35	25	0	0	0	0	0	0
Butte County, ID	Male	0	4	7	8	8	5	4	9	6	6	6	0	0	0	0	0	0
	Female	0	7	8	9	9	11	7	10	11	10	16	0	0	0	0	0	0
Camas County, ID	Male	3	3	5	1	4	5	3	2	4	5	1	0	0	0	0	0	0
	Female	2	5	3	3	0	2	3	2	9	4	3	0	0	0	0	0	0
Canyon County, ID	Male	80	187	175	209	172	193	173	169	189	169	200	196	174	186	229	184	182
	Female	148	252	258	254	277	242	274	258	306	340	306	270	330	257	357	314	283
Caribou County, ID	Male	5	18	28	12	23	7	25	10	16	13	8	0	0	0	0	0	0
	Female	7	17	17	21	19	20	24	18	21	28	26	0	0	0	0	0	0
Cassia County, ID	Male	15	34	36	46	31	36	38	35	40	32	31	43	39	37	57	30	31
	Female	21	58	54	56	56	47	47	65	54	82	67	52	53	68	91	62	51
Clark County, ID	Male	0	1	6	0	2	2	2	1	2	2	2	0	0	0	0	0	0
	Female	0	2	3	4	1	0	4	2	1	9	3	0	0	0	0	0	0
Clearwater County, ID	Male	9	20	32	29	31	28	33	27	34	25	32	0	0	0	0	0	0
	Female	15	39	34	37	33	33	36	27	36	55	45	0	0	0	0	0	0
Custer County, ID	Male	5	6	11	12	6	10	13	4	12	10	11	0	0	0	0	0	0
	Female	10	16	15	14	14	13	16	17	16	18	10	0	0	0	0	0	0
Elmore County, ID	Male	27	26	29	18	26	21	28	17	20	14	19	22	25	16	25	22	22
	Female	29	23	22	34	30	24	32	29	34	34	41	28	29	29	45	25	27
Franklin County, ID	Male	4	23	22	19	20	24	17	18	22	21	18	0	0	0	0	0	0
	Female	11	30	29	29	26	17	38	34	31	29	28	0	0	0	0	0	0
Fremont County, ID	Male	18	22	19	23	25	19	19	24	21	17	25	0	0	0	0	0	0
	Female	23	30	33	28	30	25	27	31	35	37	34	0	0	0	0	0	0
Gem County, ID	Male	32	20	27	28	29	19	28	27	25	21	28	23	27	23	28	23	27
	Female	33	40	38	40	30	42	38	43	26	37	41	42	37	43	61	58	45
Gooding County, ID	Male	19	30	27	28	23	27	20	24	25	35	28	22	28	20	25	27	23
	Female	18	44	32	31	41	31	31	38	41	39	44	47	40	40	56	48	38
Idaho County, ID	Male	13	46	48	56	55	45	49	42	59	63	59	67	65	69	96	68	72
	Female	13	64	66	74	63	56	76	58	69	85	94	75	92	112	128	107	109
Jefferson County, ID	Male	27	23	39	38	29	42	32	28	40	36	37	45	36	48	59	43	42
	Female	28	45	47	34	49	49	41	56	60	67	64	70	54	65	81	56	56
Jerome County, ID	Male	7	34	35	24	28	23	30	23	27	35	24	33	27	29	38	34	30
	Female	17	39	47	52	42	38	39	50	42	62	54	39	39	53	66	64	62
Kootenai County, ID	Male	99	161	170	164	164	142	162	156	153	187	191	154	149	162	233	201	159
	Female	132	234	246	243	235	226	252	252	251	304	253	242	236	238	316	259	259
Latah County, ID	Male	36	105	101	121	119	112	119	91	101	96	94	95	81	73	100	84	84
	Female	46	143	127	114	129	131	115	135	148	127	113	122	114	112	146	133	114
Lemhi County, ID	Male	15	25	18	19	11	12	19	13	15	19	15	0	0	0	0	0	0
	Female	19	35	28	31	14	27	26	30	33	19	19	0	0	0	0	0	0
Lewis County, ID	Male	6	9	11	9	11	14	10	9	19	15	13	0	0	0	0	0	0
	Female	10	14	21	13	17	7	17	21	20	19	26	0	0	0	0	0	0
Lincoln County, ID	Male	0	10	5	7	8	9	7	12	15	9	9	0	0	0	0	0	0
	Female	0	9	13	9	10	10	11	15	13	16	9	0	0	0	0	0	0
Madison County, ID	Male	17	42	33	36	36	45	41	49	44	45	42	44	37	45	42	37	40
	Female	28	49	57	49	56	51	55	65	62	62	77	50	64	47	64	64	58
Minidoka County, ID	Male	13	30	36	34	32	24	30	30	36	41	25	31	26	29	36	36	37
	Female	30	51	63	55	69	58	50	52	45	54	54	52	44	51	64	77	51
Nez Perce County, ID	Male	46	111	121	106	97	109	87	88	110	105	107	92	109	103	151	104	99
	Female	52	144	131	137	142	129	156	159	151	176	142	174	155	187	217	184	154
Oneida County, ID	Male	3	11	11	9	11	12	8	14	11	7	9	0	0	0	0	0	0
	Female	5	15	12	7	7	7	9	9	15	12	9	0	0	0	0	0	0
Owyhee County, ID	Male	7	17	25	10	14	14	25	16	14	20	15	0	0	0	0	0	0
	Female	13	25	21	13	16	16	17	27	20	24	23	0	0	0	0	0	0
Payette County, ID	Male	15	36	25	42	30	36	33	30	33	30	30	29	21	32	48	46	42
	Female	30	48	58	48	55	45	57	49	42	39	55	50	48	58	54	55	63
Power County, ID	Male	10	14	8	14	18	22	6	13	15	13	13	0	0	0	0	0	0
	Female	13	19	8	23	24	18	19	15	20	24	24	0	0	0	0	0	0
Shoshone County, ID	Male	11	29	32	33	28	27	32	18	28	30	27	23	24	35	32	0	33
	Female	17	41	39	38	41	39	40	37	28	41	38	43	44	48	60	0	47
Teton County, ID	Male	7	6	13	9	12	11	15	14	16	17	15	0	0	0	0	0	0
	Female	8	11	11	25	25	14	22	18	16	21	21	0	0	0	0	0	0
Twin Falls County, ID	Male	54	104	112	125	116	123	99	100	101	140	102	108	95	93	147	120	106
	Female	79	148	146	145	163	159	155	188	181	204	184	199	205	169	262	187	211
Valley County, ID	Male	4	5	10	6	13	13	6	12	13	17	10	0	0	0	0	0	0
	Female	1	15	13	9	12	9	17	11	18	17	14	0	0	0	0	0	0
Washington County, ID	Male	4	15	14	18	17	14	17	14	15	11	22	0	0	0	0	0	0
	Female	5	32	36	26	25	17	20	27	22	41	21	0	0	0	0	0	0
Adams County, IL	Male	14	3	4	4	15	13	15	15	9	14	16	15	11	14	7	14	31
	Female	11	7	14	17	11	22	27	25	16	19	32	24	20	25	18	21	77
Alexander County, IL	Male	1	0	3	1	17	2	3	1	1	7	7	1	0	0	0	0	0
	Female	0	1	3	3	20	1	4	2	1	6	1	2	0	0	0	0	0
Bond County, IL	Male	2	1	0	2	2	2	2	4	7	3	4	2	4	4	2	11	4
	Female	5	0	1	3	4	5	11	5	5	8	6	3	4	3	3	15	4
Boone County, IL	Male	2	2	5	5	4	6	8	7	6	7	13	5	6	7	4	7	8
	Female	8	1	7	3	7	5	12	15	5	12	15	10	10	17	11	12	9
Brown County, IL	Male	0	0	1	0	0	4	5	0	2	0	0	2	0	0	0	0	0
	Female	0	0	1	0	1	3	1	1	2	1	2	0	0	0	0	0	0
Bureau County, IL	Male	5	1	6	2	9	6	8	13	8	10	7	10	5	10	4	7	4
	Female	5	5	10	6	5	15	18	20	11	11	17	12	16	18	7	6	13
Calhoun County, IL	Male	1	0	0	3	1	1	4	3	4	1	1	2	0	0	0	0	0
	Female	0	0	1	0	0	1	3	1	0	1	1	1	0	0	0	0	0
Carroll County, IL	Male	2	0	2	1	2	3	2	3	2	5	5	3	6	8	2	3	7
	Female	3	0	2	1	0	3	5	4	6	6	9	7	10	8	6	6	4
Cass County, IL	Male	6	4	2	4	2	3	4	5	1	5	2	1	3	4	1	4	5
	Female	3	2	5	3	4	3	4	4	3	4	9	10	4	6	3	2	6
Champaign County, IL	Male	11	22	26	22	23	31	35	41	26	25	38	31	34	33	20	30	66
	Female	20	29	35	30	33	34	56	56	36	47	48	40	61	60	35	33	115
Christian County, IL	Male	3	3	7	3	4	8	5	2	6	3	5	6	11	6	2	24	13
	Female	6	4	4	5	7	9	18	17	7	12	19	10	13	9	5	26	7
Clark County, IL	Male	0	2	5	2	3	1	4	2	5	3	3	4	3	4	2	5	2
	Female	0	4	6	2	3	3	10	8	3	4	12	6	6	8	2	14	4
Clay County, IL	Male	2	3	1	1	0	0	3	4	1	2	4	3	0	4	1	10	4
	Female	7	9	3	4	2	5	4	3	9	5	5	3	3	5	6	2	7
Clinton County, IL	Male	2	0	1	0	4	6	5	6	6	7	10	16	6	6	6	25	13
	Female	5	3	3	4	12	7	10	6	9	13	8	11	10	11	7	46	11
Coles County, IL	Male	5	2	6	6	7	7	10	7	5	5	5	4	7	10	6	28	10
	Female	13	4	11	5	9	17	18	17	13	19	20	30	18	13	10	43	12
Cook County, IL	Male	514	505	473	397	553	599	726	713	530	557	614	623	561	698	1025	565	556
	Female	794	714	621	672	821	871	1063	1118	872	1049	1045	1012	1098	1172	1808	926	807
Crawford County, IL	Male	4	1	4	4	5	2	3	3	2	6	4	2	3	5	4	6	5
	Female	0	2	8	5	4	5	6	11	7	10	11	6	4	5	6	4	5
Cumberland County, IL	Male	1	1	1	3	2	0	4	4	2	4	1	1	0	0	0	0	0
	Female	2	5	4	2	1	3	3	3	2	2	5	2	0	0	0	0	0
De Witt County, IL	Male	1	3	2	0	1	1	6	2	5	7	3	3	4	2	1	3	7
	Female	2	6	2	3	3	4	7	7	8	8	8	6	4	7	6	5	7
DeKalb County, IL	Male	8	11	11	9	11	21	17	13	16	18	20	25	16	17	16	14	16
	Female	13	14	12	20	25	15	30	28	30	32	21	29	28	34	16	25	35
Douglas County, IL	Male	1	0	2	3	6	2	6	6	6	3	6	8	5	6	3	15	5
	Female	6	4	3	2	4	9	4	13	4	6	7	12	2	7	2	15	5
DuPage County, IL	Male	88	103	103	78	110	119	144	119	126	151	138	161	129	145	109	126	137
	Female	82	135	107	143	167	173	200	225	157	225	230	219	205	242	146	161	208
Edgar County, IL	Male	5	0	2	3	6	6	3	2	4	6	2	6	2	3	1	16	4
	Female	1	0	3	5	7	6	8	7	5	9	5	4	7	6	4	20	5
Edwards County, IL	Male	0	0	0	0	2	2	4	2	3	3	2	1	0	0	0	0	0
	Female	5	1	2	0	3	2	2	2	1	2	2	3	0	0	0	0	0
Effingham County, IL	Male	3	0	1	4	3	6	7	7	2	9	8	8	6	10	8	31	5
	Female	3	6	8	7	7	5	11	15	11	11	8	8	13	13	8	34	8
Fayette County, IL	Male	2	1	1	2	4	7	5	1	3	1	4	4	9	3	2	22	5
	Female	3	8	4	2	6	5	5	16	6	10	4	7	9	7	8	21	11
Ford County, IL	Male	0	0	0	1	6	2	2	1	3	3	4	3	2	7	6	1	6
	Female	0	0	3	2	3	3	6	5	7	7	7	8	4	7	3	5	13
Franklin County, IL	Male	7	2	6	3	4	7	8	14	5	5	6	5	6	8	4	8	4
	Female	8	2	5	8	13	13	14	12	14	12	12	12	14	9	9	8	7
Fulton County, IL	Male	10	2	4	6	5	3	5	12	4	5	5	3	7	13	13	6	3
	Female	9	5	7	5	10	9	11	16	7	15	19	13	10	15	10	9	10
Gallatin County, IL	Male	0	0	2	0	4	1	1	0	1	3	1	1	0	0	0	0	0
	Female	0	1	0	0	2	1	7	1	1	3	4	2	0	0	0	0	0
Greene County, IL	Male	4	3	3	1	2	3	2	0	4	3	3	2	6	2	2	1	9
	Female	4	6	1	3	3	1	8	5	6	5	2	7	5	4	2	1	7
Grundy County, IL	Male	3	4	5	4	5	3	9	6	9	9	4	7	4	13	6	7	8
	Female	10	3	5	6	8	12	11	13	9	11	18	17	10	12	12	10	13
Hamilton County, IL	Male	2	1	2	0	2	1	2	1	1	2	2	1	0	0	0	0	0
	Female	1	0	2	1	3	2	4	3	1	4	1	3	0	0	0	0	0
Hancock County, IL	Male	1	4	3	1	5	8	1	4	9	4	6	1	6	9	5	5	4
	Female	5	5	7	5	2	5	7	6	4	13	12	14	10	6	7	5	5
Hardin County, IL	Male	0	2	2	1	1	3	1	0	1	1	1	1	0	0	0	0	0
	Female	0	1	0	1	1	0	3	4	0	4	2	1	0	0	0	0	0
Henderson County, IL	Male	0	2	1	1	3	1	4	3	1	0	2	2	0	0	0	0	0
	Female	0	1	1	2	3	3	2	0	2	7	4	4	0	0	0	0	0
Henry County, IL	Male	5	5	2	4	10	5	14	15	7	8	18	18	12	9	8	7	15
	Female	5	3	4	8	11	14	18	17	13	23	20	11	20	13	9	14	25
Iroquois County, IL	Male	0	0	4	3	5	4	4	12	5	7	10	11	6	10	3	7	23
	Female	0	0	5	8	10	7	23	12	7	13	10	12	18	11	7	7	36
Jackson County, IL	Male	9	14	9	10	9	8	20	10	5	9	10	6	15	11	7	7	8
	Female	8	10	9	11	13	17	14	15	11	13	10	20	12	11	10	13	13
Jasper County, IL	Male	2	0	3	2	1	2	5	2	0	2	3	5	0	0	0	0	0
	Female	4	2	1	2	6	3	4	5	2	4	6	6	0	0	0	0	0
Jefferson County, IL	Male	2	4	3	4	3	1	9	7	5	8	6	11	5	7	6	7	4
	Female	5	5	4	6	9	12	10	9	15	12	15	11	12	21	8	15	11
Jersey County, IL	Male	0	0	1	2	6	1	8	1	4	5	2	3	2	3	1	9	10
	Female	0	4	4	4	4	4	10	5	3	5	8	4	10	11	7	18	22
Jo Daviess County, IL	Male	3	1	6	3	1	2	4	11	3	8	7	5	6	6	7	9	8
	Female	3	2	2	5	6	2	9	6	8	6	8	11	10	8	6	4	6
Johnson County, IL	Male	2	0	1	0	2	0	1	3	0	1	5	5	2	7	0	2	1
	Female	6	0	2	3	4	4	5	5	3	1	1	2	1	4	2	1	2
Kane County, IL	Male	39	26	36	47	43	52	50	53	51	58	74	74	68	87	37	65	74
	Female	46	40	46	43	67	73	103	110	64	107	105	105	119	123	68	91	133
Kankakee County, IL	Male	8	8	10	5	18	17	19	20	11	27	16	20	20	25	6	15	15
	Female	13	8	17	22	21	13	26	34	33	36	33	42	34	40	26	30	22
Kendall County, IL	Male	7	3	4	1	12	9	15	18	11	17	15	16	17	18	9	10	13
	Female	2	7	9	8	6	9	12	6	11	17	19	27	28	29	19	15	29
Knox County, IL	Male	3	3	6	7	12	7	16	12	10	13	17	11	13	14	6	7	15
	Female	3	13	7	16	13	13	19	19	23	23	15	25	15	17	8	14	11
Lake County, IL	Male	38	51	58	51	83	90	111	113	72	103	97	116	95	114	71	87	104
	Female	37	82	66	92	98	109	153	145	116	151	159	177	146	186	108	105	139
LaSalle County, IL	Male	14	13	14	16	20	26	25	30	17	21	26	20	21	30	18	17	23
	Female	9	16	23	17	17	24	22	22	30	40	33	48	40	42	29	19	41
Lawrence County, IL	Male	1	2	1	3	3	2	4	3	1	4	4	4	3	1	2	2	4
	Female	8	1	2	2	2	0	4	4	4	5	7	5	6	9	4	1	5
Lee County, IL	Male	4	9	5	8	11	6	12	11	5	9	4	7	5	8	2	4	6
	Female	6	7	4	3	9	10	9	5	10	20	15	9	9	12	6	6	7
Livingston County, IL	Male	5	3	7	1	8	6	9	11	7	9	10	5	9	11	4	7	8
	Female	7	7	8	8	10	10	9	12	12	9	17	21	14	16	8	6	7
Logan County, IL	Male	2	1	3	4	5	7	9	2	4	7	2	3	9	5	5	3	7
	Female	3	7	1	6	11	5	9	10	8	11	10	8	11	8	3	11	26
Macon County, IL	Male	2	7	11	6	16	12	19	22	14	16	16	21	25	28	14	17	49
	Female	12	8	21	20	29	31	33	30	26	30	32	23	32	35	24	25	84
Macoupin County, IL	Male	3	5	2	3	8	9	10	12	13	10	8	11	5	12	3	30	14
	Female	2	7	6	8	10	14	12	16	9	22	15	20	23	18	8	55	20
Madison County, IL	Male	14	24	29	25	32	43	42	41	37	47	63	53	53	59	29	156	48
	Female	45	36	39	54	47	59	71	84	44	82	80	77	90	98	63	245	74
Marion County, IL	Male	7	6	3	6	7	4	9	8	6	11	10	11	16	12	6	32	7
	Female	9	3	7	6	9	9	18	14	8	18	19	10	14	15	9	41	13
Marshall County, IL	Male	2	0	6	3	4	1	11	1	5	7	2	5	3	3	0	0	0
	Female	1	0	3	3	5	7	6	9	5	4	6	3	2	8	0	0	0
Mason County, IL	Male	0	2	1	2	1	5	2	5	3	5	7	5	4	2	2	3	8
	Female	3	0	4	2	4	5	11	10	4	5	8	6	5	10	3	6	12
Massac County, IL	Male	1	5	2	0	4	2	5	4	6	4	0	4	2	4	2	6	3
	Female	5	4	2	3	2	2	1	5	4	5	9	4	8	4	2	6	3
McDonough County, IL	Male	1	4	3	7	2	8	10	10	7	5	8	9	6	9	3	7	6
	Female	3	5	6	4	10	5	9	10	8	16	11	13	11	7	6	8	8
McHenry County, IL	Male	13	27	31	30	38	37	55	48	39	51	46	58	53	53	40	42	47
	Female	19	41	40	32	43	48	67	75	60	75	61	91	74	99	55	79	76
McLean County, IL	Male	7	9	16	15	35	21	33	33	19	30	21	29	31	42	18	19	31
	Female	11	7	25	33	28	33	44	50	42	53	53	50	47	57	21	30	45
Menard County, IL	Male	0	0	4	2	2	4	2	2	0	4	5	2	0	0	0	0	0
	Female	0	0	3	1	1	1	2	7	4	5	3	11	0	0	0	0	0
Mercer County, IL	Male	0	3	3	0	1	2	1	5	9	4	3	5	6	10	2	3	6
	Female	0	4	4	3	5	3	7	8	8	10	8	5	11	8	3	2	3
Monroe County, IL	Male	6	2	3	5	3	0	9	4	3	7	8	6	7	7	7	20	9
	Female	4	4	7	2	4	6	9	11	6	8	6	14	13	12	10	27	4
Montgomery County, IL	Male	1	6	3	6	5	4	5	4	3	4	2	14	6	4	5	22	8
	Female	8	9	8	6	6	8	9	7	7	14	9	11	14	15	5	27	9
Morgan County, IL	Male	6	2	5	8	2	10	14	12	3	11	7	8	5	6	5	5	16
	Female	8	5	6	5	6	7	6	12	12	4	13	11	16	15	2	8	23
Moultrie County, IL	Male	1	0	0	0	3	4	3	3	3	8	0	6	4	1	1	8	2
	Female	2	0	0	1	2	4	4	2	4	5	7	4	4	5	3	8	5
Ogle County, IL	Male	11	4	2	6	4	10	15	14	6	11	17	17	8	6	4	8	5
	Female	9	11	6	8	12	14	24	20	18	16	20	17	13	16	9	13	14
Peoria County, IL	Male	13	22	19	23	28	30	44	32	24	30	30	37	20	32	20	28	35
	Female	29	35	31	37	40	35	62	60	43	58	56	48	59	62	46	35	50
Perry County, IL	Male	2	5	4	1	3	2	4	8	2	4	6	3	3	5	3	2	4
	Female	2	3	2	4	7	12	8	11	5	5	4	5	11	8	4	2	6
Piatt County, IL	Male	2	0	1	2	4	3	4	2	5	2	2	1	4	4	4	1	3
	Female	1	1	2	4	3	3	7	6	11	8	9	3	4	6	3	6	13
Pike County, IL	Male	1	0	2	1	2	2	6	5	4	5	8	5	2	3	1	2	7
	Female	4	3	1	4	5	6	7	5	4	6	5	2	5	8	5	3	12
Pope County, IL	Male	0	0	0	0	1	2	0	0	0	1	0	0	0	0	0	0	0
	Female	0	0	0	1	1	4	3	3	0	3	3	1	0	0	0	0	0
Pulaski County, IL	Male	0	0	1	0	1	1	2	0	2	2	0	2	0	0	0	0	0
	Female	0	0	2	0	1	2	2	3	2	2	4	2	0	0	0	0	0
Putnam County, IL	Male	2	0	0	0	1	2	1	1	0	0	2	0	0	0	0	0	0
	Female	1	0	0	2	2	1	5	1	1	2	7	2	0	0	0	0	0
Randolph County, IL	Male	2	2	4	3	5	5	8	8	4	6	5	9	8	10	4	17	6
	Female	4	7	9	7	7	14	8	9	3	14	9	14	8	14	3	25	11
Richland County, IL	Male	3	1	2	0	3	3	5	2	3	3	5	4	4	7	3	1	7
	Female	3	2	3	3	5	5	6	5	2	8	5	9	7	13	8	8	5
Rock Island County, IL	Male	17	19	16	14	33	18	36	27	21	27	36	28	35	41	24	13	35
	Female	18	28	26	34	34	29	39	48	32	38	46	53	42	69	36	30	42
Saline County, IL	Male	3	1	6	2	4	4	3	4	3	7	4	2	5	1	3	4	5
	Female	6	10	2	8	7	8	7	9	6	5	13	9	8	9	5	7	3
Sangamon County, IL	Male	32	6	15	23	28	33	36	38	38	39	37	37	32	44	33	30	74
	Female	37	24	24	27	30	43	62	64	51	61	64	69	62	69	37	43	153
Schuyler County, IL	Male	0	0	1	1	0	2	1	4	1	0	1	2	0	0	0	0	0
	Female	0	0	0	1	2	1	2	3	4	2	6	6	0	0	0	0	0
Scott County, IL	Male	2	0	0	1	0	2	0	3	3	2	0	0	0	0	0	0	0
	Female	1	0	1	0	0	0	1	2	0	3	1	4	0	0	0	0	0
Shelby County, IL	Male	0	4	5	2	1	3	4	5	4	6	2	3	4	4	1	18	2
	Female	3	1	1	2	6	6	6	13	7	10	3	9	11	10	2	22	4
St. Clair County, IL	Male	40	11	25	29	22	27	44	37	31	43	31	27	41	49	31	118	39
	Female	62	31	33	32	52	52	80	76	54	73	69	85	78	84	58	209	47
Stark County, IL	Male	2	0	1	0	0	1	0	2	1	0	2	3	0	0	0	0	0
	Female	1	0	0	2	1	1	4	2	4	3	4	2	0	0	0	0	0
Stephenson County, IL	Male	1	7	5	6	6	9	13	14	8	15	9	12	8	9	3	11	15
	Female	11	7	6	11	14	10	14	10	14	14	14	19	25	15	10	16	16
Tazewell County, IL	Male	8	19	10	10	15	16	42	29	19	24	28	19	15	32	19	15	25
	Female	31	27	26	23	28	21	52	32	32	43	43	41	41	42	27	27	29
Union County, IL	Male	1	2	1	1	4	0	3	4	2	3	2	4	2	6	4	3	0
	Female	2	4	4	3	5	4	6	11	3	4	6	5	3	2	2	3	5
Vermilion County, IL	Male	11	8	11	12	13	8	13	21	12	18	15	19	15	21	10	8	35
	Female	14	13	11	11	11	12	24	23	16	24	25	27	33	33	12	20	76
Wabash County, IL	Male	2	1	0	1	2	3	2	1	2	1	1	3	0	0	0	0	0
	Female	4	2	2	0	3	1	7	5	3	2	3	4	0	0	0	0	0
Warren County, IL	Male	0	2	5	1	7	1	8	2	5	3	2	2	3	7	4	2	3
	Female	4	7	7	5	4	6	1	9	3	11	11	4	5	4	4	9	6
Washington County, IL	Male	1	2	1	2	4	0	4	1	1	6	7	6	5	3	0	10	5
	Female	3	2	4	3	1	3	6	4	6	5	6	5	2	7	3	22	9
Wayne County, IL	Male	0	5	3	2	1	4	5	4	0	4	6	4	5	5	0	2	5
	Female	2	7	1	1	3	4	2	7	5	2	6	5	8	8	2	5	4
White County, IL	Male	0	5	2	3	2	2	2	6	4	4	6	4	2	2	1	2	1
	Female	0	8	1	5	4	6	4	4	6	8	7	2	7	9	3	2	5
Whiteside County, IL	Male	2	4	8	5	5	11	13	10	9	19	6	20	12	15	8	14	11
	Female	4	4	10	10	19	16	18	16	18	19	23	23	18	20	14	15	18
Will County, IL	Male	38	48	41	43	50	61	82	85	60	62	75	94	85	103	47	70	111
	Female	59	68	61	54	73	81	113	103	109	128	149	136	146	192	104	116	147
Williamson County, IL	Male	4	6	9	5	12	5	12	14	5	9	12	18	12	13	7	8	10
	Female	8	6	6	7	12	12	19	19	17	19	16	12	26	20	15	6	10
Winnebago County, IL	Male	24	35	31	32	32	43	60	59	38	46	47	50	43	62	50	29	50
	Female	47	55	39	44	50	72	83	101	92	97	91	95	103	93	61	60	88
Woodford County, IL	Male	0	3	3	6	4	10	9	7	3	8	8	6	10	10	12	6	9
	Female	3	9	5	6	12	6	9	18	12	9	18	18	15	20	6	9	7
Adams County, IN	Male	3	4	5	1	1	8	12	11	18	9	11	15	2	16	9	20	9
	Female	5	4	5	7	13	18	13	18	14	16	19	16	19	26	43	26	28
Allen County, IN	Male	42	53	182	152	67	93	104	107	135	94	93	131	86	167	204	164	160
	Female	51	70	222	220	102	119	174	174	199	193	172	169	142	319	350	274	253
Bartholomew County, IN	Male	12	13	1	2	12	16	30	30	26	27	29	30	24	33	24	30	25
	Female	10	12	4	2	11	31	31	33	49	40	36	33	25	55	34	36	51
Benton County, IN	Male	1	3	1	1	2	7	9	1	2	3	0	3	0	0	0	0	0
	Female	3	1	0	0	2	2	9	7	7	4	0	9	0	0	0	0	0
Blackford County, IN	Male	5	4	0	0	3	2	9	5	5	3	7	17	11	13	21	12	0
	Female	1	5	2	2	5	11	7	4	7	12	11	18	11	33	38	21	0
Boone County, IN	Male	7	7	0	1	8	10	27	17	18	21	22	9	11	17	28	17	15
	Female	5	6	2	3	22	19	35	34	37	24	27	20	15	31	37	24	33
Brown County, IN	Male	0	2	1	0	2	5	4	7	8	9	7	2	4	11	6	6	3
	Female	0	0	0	0	4	2	9	6	11	13	10	15	6	12	10	6	14
Carroll County, IN	Male	4	2	1	0	6	10	7	9	11	6	7	9	6	10	14	10	8
	Female	11	2	3	1	10	6	13	10	12	8	16	13	8	21	25	21	20
Cass County, IN	Male	8	2	3	0	9	10	20	17	13	10	16	17	10	16	32	27	21
	Female	4	12	4	4	15	18	32	21	28	22	14	18	17	22	48	33	30
Clark County, IN	Male	15	23	4	1	18	21	42	29	38	36	37	22	16	35	27	23	17
	Female	31	20	6	4	31	33	72	56	62	58	57	36	28	51	63	63	48
Clay County, IN	Male	0	6	1	4	6	13	12	15	12	13	8	5	7	15	17	12	14
	Female	5	7	0	4	4	8	20	19	19	14	16	11	10	24	28	24	30
Clinton County, IN	Male	1	2	1	3	3	11	16	12	19	10	10	13	8	23	23	11	19
	Female	3	6	2	2	13	15	19	15	19	13	17	16	21	27	26	27	25
Crawford County, IN	Male	0	0	0	0	1	4	6	3	4	5	0	8	0	0	0	0	0
	Female	5	0	0	1	1	4	10	6	9	6	0	12	0	0	0	0	0
Daviess County, IN	Male	4	6	0	1	6	5	21	5	13	7	10	12	13	13	14	14	8
	Female	8	3	1	0	8	8	23	15	16	21	15	10	4	24	29	25	30
Dearborn County, IN	Male	4	8	2	1	5	7	9	13	17	15	19	11	10	25	24	23	22
	Female	17	10	4	2	14	16	26	34	26	30	26	26	17	25	39	29	35
Decatur County, IN	Male	4	6	1	0	7	8	6	7	9	12	8	6	7	14	18	19	15
	Female	8	8	1	1	3	13	18	15	22	13	17	14	18	26	23	15	18
DeKalb County, IN	Male	10	8	2	1	4	16	17	13	22	15	15	26	5	19	24	22	20
	Female	8	6	4	3	14	15	24	21	27	20	23	31	16	39	43	30	32
Delaware County, IN	Male	11	26	5	7	22	24	46	31	46	43	33	26	22	55	56	47	59
	Female	24	23	9	8	35	45	66	60	71	71	74	47	38	76	88	87	72
Dubois County, IN	Male	5	3	1	6	9	12	14	13	25	19	17	10	13	22	23	19	19
	Female	5	8	3	3	11	15	24	23	26	24	27	24	16	32	47	27	31
Elkhart County, IN	Male	17	35	6	13	45	51	66	56	76	76	63	44	47	93	92	80	91
	Female	24	40	14	20	49	65	96	110	114	96	89	67	70	140	133	107	141
Fayette County, IN	Male	8	8	1	0	2	10	13	11	12	9	12	4	10	12	14	11	16
	Female	7	8	1	2	10	11	14	13	16	17	12	7	15	26	20	25	23
Floyd County, IN	Male	14	10	3	1	16	21	34	19	20	15	20	14	12	18	24	25	18
	Female	12	10	5	1	19	21	59	35	40	42	37	28	15	35	39	31	25
Fountain County, IN	Male	0	3	1	0	1	6	10	12	13	9	3	19	17	22	36	16	24
	Female	0	0	0	2	8	6	17	9	16	10	20	33	20	37	38	36	34
Franklin County, IN	Male	2	5	0	2	2	13	14	5	8	9	10	17	8	15	14	20	10
	Female	3	2	2	1	4	6	13	8	12	14	16	9	8	30	27	23	17
Fulton County, IN	Male	5	5	1	2	5	6	12	7	11	6	9	12	10	34	29	26	25
	Female	4	3	1	4	5	14	10	11	20	13	12	29	27	44	54	37	34
Gibson County, IN	Male	6	6	3	2	6	15	10	14	12	4	11	7	11	21	25	17	14
	Female	16	5	0	2	10	16	11	25	17	28	26	17	18	34	38	33	33
Grant County, IN	Male	9	8	6	2	18	24	26	21	29	28	24	18	19	37	39	35	33
	Female	12	6	3	6	13	24	38	53	43	38	59	32	28	58	71	40	60
Greene County, IN	Male	2	1	4	1	13	9	14	12	13	15	16	8	5	14	19	25	15
	Female	10	2	2	2	12	13	29	21	24	20	19	18	14	23	28	25	26
Hamilton County, IN	Male	30	39	16	20	30	47	63	74	94	78	81	50	46	87	89	74	109
	Female	32	38	24	21	53	81	101	112	152	128	137	80	54	111	142	105	125
Hancock County, IN	Male	11	15	2	3	8	19	17	21	21	30	36	21	9	30	31	21	28
	Female	10	25	3	5	15	24	33	26	33	30	35	32	17	34	41	38	26
Harrison County, IN	Male	7	8	4	1	6	9	18	17	9	22	12	7	3	10	22	20	17
	Female	5	6	2	2	17	12	22	17	22	20	23	14	16	33	21	20	20
Hendricks County, IN	Male	17	22	6	10	17	33	65	47	40	44	56	27	18	42	43	38	52
	Female	15	21	6	11	25	42	70	62	72	54	76	46	32	85	94	60	57
Henry County, IN	Male	9	12	3	0	9	9	23	18	15	10	20	12	16	23	29	21	19
	Female	10	16	2	3	17	23	31	26	33	34	32	30	25	37	43	39	35
Howard County, IN	Male	5	15	6	5	13	18	36	33	34	28	28	22	19	25	42	35	30
	Female	17	29	8	5	28	30	70	42	55	30	61	47	32	58	89	44	71
Huntington County, IN	Male	4	4	6	6	10	8	14	13	17	12	9	19	7	25	20	31	21
	Female	5	16	4	3	13	17	24	17	22	17	20	23	19	33	39	34	35
Jackson County, IN	Male	7	5	2	2	7	14	24	21	25	20	18	14	18	12	20	17	21
	Female	14	6	2	0	16	21	23	20	32	21	25	23	19	44	43	39	26
Jasper County, IN	Male	6	6	2	3	7	11	15	11	8	5	11	8	6	17	10	7	13
	Female	10	7	0	3	6	18	17	19	28	15	15	10	9	16	22	14	25
Jay County, IN	Male	2	0	0	0	2	2	12	6	12	8	5	15	17	33	25	21	11
	Female	4	0	2	2	8	8	14	14	11	18	15	31	29	47	39	39	36
Jefferson County, IN	Male	3	7	6	1	7	10	19	17	16	17	16	10	4	17	20	17	16
	Female	10	3	2	2	8	13	38	18	27	16	19	17	19	36	39	34	26
Jennings County, IN	Male	6	2	3	1	3	5	8	6	13	15	10	7	7	12	13	10	13
	Female	9	3	3	2	7	11	14	20	19	10	13	18	13	16	25	19	18
Johnson County, IN	Male	24	9	12	5	24	37	19	40	52	40	52	22	22	40	44	42	51
	Female	30	28	14	9	28	38	40	62	80	69	68	33	38	66	70	56	73
Knox County, IN	Male	5	8	3	2	7	10	15	13	10	16	10	14	11	19	20	16	21
	Female	8	14	3	3	16	11	39	22	28	18	20	19	13	31	20	22	18
Kosciusko County, IN	Male	18	14	1	3	14	20	28	29	32	31	35	17	18	28	49	33	34
	Female	15	17	4	5	20	28	53	36	54	31	51	36	39	68	63	49	63
LaGrange County, IN	Male	0	12	1	2	5	4	11	12	16	13	11	25	19	42	39	27	29
	Female	5	5	3	2	9	8	16	12	14	12	10	35	24	41	68	38	32
Lake County, IN	Male	82	65	89	121	76	86	106	106	137	103	184	175	150	324	303	285	269
	Female	133	81	150	159	91	182	181	191	226	191	309	356	315	601	614	522	545
LaPorte County, IN	Male	19	26	13	16	19	22	44	38	37	35	33	27	28	51	50	48	54
	Female	24	35	28	20	44	31	72	62	64	61	60	39	38	79	97	74	64
Lawrence County, IN	Male	15	10	2	2	5	14	12	19	22	19	26	15	11	24	22	17	33
	Female	12	15	7	2	14	20	38	26	27	23	32	30	33	43	56	33	38
Madison County, IN	Male	39	22	3	8	24	34	50	44	43	36	59	38	29	69	80	46	54
	Female	39	30	11	9	43	49	74	67	78	80	89	53	47	81	110	72	86
Marion County, IN	Male	136	155	123	142	167	209	237	277	363	285	441	366	293	512	506	469	449
	Female	205	200	193	204	208	317	372	477	578	480	841	712	497	930	866	772	711
Marshall County, IN	Male	4	3	4	7	7	13	18	19	11	19	8	13	17	25	25	17	25
	Female	13	9	7	3	13	17	34	21	30	23	30	31	19	42	49	38	31
Martin County, IN	Male	4	1	0	0	3	2	9	8	8	5	0	15	0	0	0	0	0
	Female	2	0	1	2	5	6	9	8	6	6	0	23	0	0	0	0	0
Miami County, IN	Male	8	4	3	5	3	11	14	20	11	11	13	16	6	21	21	19	18
	Female	10	5	4	7	9	16	25	31	21	15	20	14	12	29	36	25	25
Monroe County, IN	Male	25	27	5	6	33	39	62	38	55	41	38	33	26	66	48	58	56
	Female	29	21	4	7	31	46	64	65	88	65	55	44	43	71	97	75	67
Montgomery County, IN	Male	2	4	1	4	7	15	14	23	18	11	17	16	11	26	25	20	21
	Female	4	13	1	2	5	17	25	23	29	19	26	21	21	31	32	33	22
Morgan County, IN	Male	2	9	1	4	13	14	34	31	30	26	24	14	10	28	19	16	30
	Female	6	11	2	5	17	19	39	28	50	37	24	25	24	34	32	33	32
Newton County, IN	Male	0	3	0	1	1	2	5	5	3	11	0	3	2	4	7	7	5
	Female	0	7	3	0	6	3	13	6	10	5	0	7	8	9	14	9	5
Noble County, IN	Male	7	7	4	3	10	13	10	15	13	18	19	26	20	30	33	24	21
	Female	6	16	3	2	13	20	31	22	26	30	42	42	33	35	47	39	40
Ohio County, IN	Male	2	3	0	0	0	1	4	1	3	2	0	5	0	0	0	0	0
	Female	2	0	1	2	6	2	5	1	3	2	0	4	0	0	0	0	0
Orange County, IN	Male	2	3	1	0	5	6	7	6	12	6	7	14	12	31	39	30	27
	Female	2	5	1	2	3	8	11	19	12	13	16	22	29	56	52	39	30
Owen County, IN	Male	8	4	2	1	3	7	14	12	9	6	9	8	5	12	15	12	6
	Female	4	3	1	3	8	6	18	11	13	13	29	11	8	15	14	9	15
Parke County, IN	Male	3	0	0	1	6	4	5	10	2	6	10	13	7	16	20	22	14
	Female	0	0	2	2	10	4	14	8	13	9	13	22	18	39	40	30	29
Perry County, IN	Male	3	4	0	2	8	2	11	12	6	6	6	11	17	31	34	13	22
	Female	0	6	1	3	7	9	9	12	16	9	15	25	20	44	61	45	26
Pike County, IN	Male	5	1	2	0	6	4	5	10	5	2	0	4	0	0	0	0	0
	Female	2	4	1	0	4	2	13	5	10	12	0	10	0	0	0	0	0
Porter County, IN	Male	17	25	42	39	21	37	55	53	51	48	42	32	23	53	49	51	60
	Female	22	34	60	52	44	62	71	61	80	79	83	34	33	74	63	68	74
Posey County, IN	Male	2	3	5	3	6	8	11	10	10	10	12	9	7	15	19	10	9
	Female	6	3	1	1	8	9	9	11	15	12	14	12	10	21	32	15	11
Pulaski County, IN	Male	0	7	0	2	4	1	5	6	3	5	6	10	11	20	22	12	14
	Female	0	2	1	3	1	5	14	9	6	10	9	18	18	35	33	33	20
Putnam County, IN	Male	4	8	0	2	5	9	13	13	13	12	11	7	10	9	17	9	20
	Female	6	13	1	1	10	10	13	21	23	16	20	13	9	16	20	22	13
Randolph County, IN	Male	7	0	3	1	8	12	18	11	13	13	12	20	28	28	38	30	18
	Female	5	0	0	3	5	5	19	15	27	15	18	46	44	68	77	49	51
Ripley County, IN	Male	3	4	1	1	3	8	13	12	14	8	12	28	26	37	38	36	32
	Female	3	9	1	2	11	12	13	14	14	18	14	41	40	65	82	47	36
Rush County, IN	Male	4	5	3	0	4	2	5	9	8	1	4	19	14	23	27	11	21
	Female	6	8	3	1	4	12	9	8	12	12	11	17	18	23	53	32	36
Scott County, IN	Male	4	3	2	0	6	7	13	7	8	8	7	10	3	10	11	13	15
	Female	2	5	4	2	5	11	21	9	15	12	14	7	11	14	20	18	16
Shelby County, IN	Male	1	8	1	2	8	6	13	15	25	10	19	6	2	15	19	25	17
	Female	4	5	3	2	10	17	23	20	29	29	26	21	8	20	28	23	25
Spencer County, IN	Male	2	0	0	2	6	3	9	13	6	6	5	30	13	31	33	26	21
	Female	5	3	1	1	4	15	12	9	19	12	15	26	19	36	45	41	35
St. Joseph County, IN	Male	40	57	163	159	43	61	72	82	101	86	84	82	80	141	152	114	109
	Female	63	70	216	213	68	108	102	150	141	151	134	128	127	202	287	174	166
Starke County, IN	Male	6	5	2	1	8	7	11	9	9	12	5	15	14	24	27	25	27
	Female	8	3	2	1	4	7	13	12	14	13	19	27	21	53	58	34	43
Steuben County, IN	Male	3	8	2	2	9	4	20	6	14	11	8	15	10	22	22	13	24
	Female	6	4	3	3	7	10	15	21	23	28	20	18	12	30	31	22	30
Sullivan County, IN	Male	2	4	3	0	8	5	7	9	8	11	7	6	6	5	9	9	11
	Female	1	5	2	3	7	7	13	10	7	14	5	11	9	16	15	16	19
Switzerland County, IN	Male	1	5	0	1	6	3	5	3	7	2	0	8	0	0	0	0	0
	Female	1	3	1	1	2	1	8	8	3	7	0	15	0	0	0	0	0
Tippecanoe County, IN	Male	34	34	5	6	30	45	60	61	62	50	52	30	28	47	55	68	63
	Female	22	29	13	8	43	55	76	62	94	81	61	65	47	81	92	73	93
Tipton County, IN	Male	2	1	2	0	3	4	3	9	10	5	6	7	2	7	10	7	5
	Female	1	4	0	1	3	7	4	6	17	8	10	7	3	7	11	14	10
Union County, IN	Male	1	0	0	1	3	0	2	2	4	0	0	4	0	0	0	0	0
	Female	3	0	2	1	2	4	8	3	5	5	0	15	0	0	0	0	0
Vanderburgh County, IN	Male	29	39	154	157	39	44	48	63	53	56	48	50	45	81	58	85	79
	Female	41	50	255	236	31	60	67	89	94	92	96	84	77	169	89	136	132
Vermillion County, IN	Male	4	0	0	1	7	8	6	13	8	7	7	8	6	5	14	5	7
	Female	5	0	1	0	7	8	15	7	10	10	10	11	9	16	17	18	11
Vigo County, IN	Male	10	9	2	4	25	16	47	35	45	32	26	22	18	38	43	43	42
	Female	9	12	4	7	32	47	66	46	56	68	62	41	34	75	94	60	62
Wabash County, IN	Male	0	9	3	3	10	7	18	16	16	14	13	15	12	18	25	14	15
	Female	6	7	6	0	13	19	22	12	22	26	20	24	20	31	35	24	33
Warren County, IN	Male	0	1	0	0	3	4	3	2	6	4	0	8	0	0	0	0	0
	Female	2	0	1	1	2	4	10	6	14	8	0	18	0	0	0	0	0
Warrick County, IN	Male	14	11	5	4	13	12	29	15	19	18	10	25	18	30	26	20	30
	Female	18	18	5	2	22	15	56	19	29	32	24	24	18	36	82	38	33
Washington County, IN	Male	3	2	3	2	8	10	9	7	12	16	12	8	8	11	18	10	14
	Female	3	7	1	2	2	12	12	18	20	18	29	13	10	19	17	15	17
Wayne County, IN	Male	11	12	4	5	9	22	28	24	35	24	24	20	15	32	43	35	30
	Female	14	15	6	5	23	29	59	54	49	51	39	42	37	47	69	53	57
Wells County, IN	Male	1	1	1	2	9	8	13	17	9	14	9	7	13	21	28	11	19
	Female	5	2	6	2	9	9	21	10	11	14	22	18	11	19	35	21	21
White County, IN	Male	5	1	3	2	4	11	7	6	11	11	16	18	14	25	46	24	28
	Female	3	2	3	1	8	10	15	15	17	17	17	36	27	64	43	48	53
Whitley County, IN	Male	5	5	4	3	8	5	21	11	17	16	16	21	10	26	26	16	22
	Female	9	6	5	7	5	14	14	21	19	13	20	14	21	27	42	29	20
Allen County, KS	Male	5	5	4	8	2	9	9	12	18	18	20	17	16	37	19	49	26
	Female	6	6	14	14	19	15	12	12	32	21	32	38	32	75	26	78	36
Anderson County, KS	Male	4	1	9	5	5	9	5	2	13	13	14	9	0	0	0	0	0
	Female	6	2	9	9	8	9	9	7	22	18	17	11	0	0	0	0	0
Atchison County, KS	Male	4	4	4	9	8	11	11	12	23	15	13	27	19	50	27	58	32
	Female	8	10	17	13	17	11	16	11	28	34	24	33	30	80	36	95	43
Barber County, KS	Male	1	4	3	2	5	11	3	7	11	7	5	8	0	0	0	0	0
	Female	4	0	8	5	3	5	5	4	16	13	12	19	0	0	0	0	0
Barton County, KS	Male	7	10	17	21	21	17	20	23	44	37	39	30	35	65	25	73	45
	Female	10	14	34	37	27	30	36	30	65	63	49	58	67	103	55	131	61
Bourbon County, KS	Male	7	6	5	9	8	9	11	11	21	16	25	21	23	34	15	45	27
	Female	11	11	19	13	14	17	9	18	37	34	26	25	33	60	30	75	42
Brown County, KS	Male	2	5	4	6	9	8	6	11	8	18	16	9	0	0	0	0	0
	Female	6	5	13	8	14	13	12	11	19	23	19	30	0	0	0	0	0
Butler County, KS	Male	13	7	20	40	28	38	35	29	81	75	76	75	87	158	70	180	104
	Female	21	28	39	43	59	58	63	75	106	107	126	116	104	277	117	266	145
Chase County, KS	Male	1	1	2	5	2	2	3	1	3	6	3	6	0	0	0	0	0
	Female	0	3	4	4	2	1	5	8	11	5	7	6	0	0	0	0	0
Chautauqua County, KS	Male	3	0	5	2	3	6	4	2	9	3	9	6	0	0	0	0	0
	Female	1	1	6	6	3	5	6	6	7	12	7	9	0	0	0	0	0
Cherokee County, KS	Male	12	3	8	13	16	8	8	11	18	23	30	24	30	53	17	54	24
	Female	9	10	26	12	23	24	21	10	48	40	38	47	32	90	40	84	35
Cheyenne County, KS	Male	2	0	3	5	0	2	2	4	5	6	4	2	0	0	0	0	0
	Female	3	1	4	2	4	2	4	3	11	7	7	9	0	0	0	0	0
Clark County, KS	Male	0	0	4	1	4	2	2	5	5	3	4	4	0	0	0	0	0
	Female	0	3	5	8	3	4	1	4	7	4	6	4	0	0	0	0	0
Clay County, KS	Male	7	3	9	7	5	9	5	8	16	11	9	17	0	0	0	0	0
	Female	2	6	8	8	8	14	10	5	17	11	26	23	0	0	0	0	0
Cloud County, KS	Male	5	3	2	6	7	5	13	8	8	17	15	15	0	0	0	0	0
	Female	9	2	10	11	10	14	11	8	23	23	20	21	0	0	0	0	0
Coffey County, KS	Male	8	6	6	5	1	7	9	7	11	10	9	15	0	0	0	0	0
	Female	6	6	9	6	7	8	15	6	17	15	20	20	0	0	0	0	0
Comanche County, KS	Male	0	0	1	0	0	1	1	2	2	4	4	7	0	0	0	0	0
	Female	2	1	2	0	3	3	1	2	6	8	4	5	0	0	0	0	0
Cowley County, KS	Male	11	6	23	25	29	22	21	19	52	45	46	34	32	90	29	92	51
	Female	15	27	26	29	27	47	42	38	75	81	83	69	81	150	65	132	86
Crawford County, KS	Male	20	13	22	28	19	28	24	26	65	45	47	41	44	95	43	105	61
	Female	13	28	33	28	39	34	43	40	63	86	72	78	73	153	57	167	90
Decatur County, KS	Male	1	2	1	0	2	4	2	6	4	6	7	5	0	0	0	0	0
	Female	1	1	7	7	5	5	6	5	10	10	10	11	0	0	0	0	0
Dickinson County, KS	Male	7	5	11	7	10	15	16	15	24	20	37	16	15	55	26	59	28
	Female	9	11	22	21	23	18	21	25	39	44	34	52	46	78	38	101	55
Doniphan County, KS	Male	3	2	5	3	5	4	5	5	20	10	8	9	0	0	0	0	0
	Female	5	2	10	9	6	6	5	14	14	8	10	15	0	0	0	0	0
Douglas County, KS	Male	30	36	58	58	66	85	53	59	125	108	111	109	91	241	108	313	159
	Female	33	39	71	85	95	106	92	93	178	167	165	188	170	354	161	437	223
Edwards County, KS	Male	4	0	0	2	3	4	2	1	7	7	6	6	0	0	0	0	0
	Female	2	3	5	3	4	4	6	5	7	6	9	8	0	0	0	0	0
Elk County, KS	Male	1	0	1	2	1	3	4	0	6	2	5	6	0	0	0	0	0
	Female	1	3	4	4	2	5	3	5	9	15	12	7	0	0	0	0	0
Ellis County, KS	Male	12	3	16	17	23	18	21	17	32	32	27	39	36	59	28	72	45
	Female	10	28	23	31	30	30	39	33	57	64	40	53	49	96	43	111	56
Ellsworth County, KS	Male	2	2	5	3	6	2	6	6	13	8	13	10	0	0	0	0	0
	Female	8	0	3	5	10	9	10	4	11	14	15	19	0	0	0	0	0
Finney County, KS	Male	7	9	22	14	19	13	21	22	38	38	33	24	21	62	31	79	44
	Female	19	14	26	26	30	24	34	32	47	62	58	61	45	104	31	122	56
Ford County, KS	Male	11	12	15	16	22	19	23	21	29	34	39	44	30	55	26	82	27
	Female	13	11	20	23	16	30	24	30	55	66	58	46	41	98	40	92	46
Franklin County, KS	Male	5	8	9	15	13	12	14	16	35	26	41	17	35	75	34	82	41
	Female	12	8	24	21	26	26	17	26	49	50	42	55	61	128	45	141	70
Geary County, KS	Male	16	9	21	19	26	17	17	22	19	32	24	19	22	47	19	56	39
	Female	11	16	29	18	26	23	20	35	43	38	30	50	35	91	48	114	32
Gove County, KS	Male	1	0	2	3	4	1	1	2	5	4	7	4	0	0	0	0	0
	Female	1	2	2	5	3	3	7	5	7	9	6	6	0	0	0	0	0
Graham County, KS	Male	1	1	2	0	2	4	1	2	4	5	4	8	0	0	0	0	0
	Female	0	1	5	4	1	2	5	3	10	7	9	12	0	0	0	0	0
Grant County, KS	Male	0	1	2	7	9	3	8	3	9	10	7	6	0	0	0	0	0
	Female	2	2	6	7	6	9	9	9	14	15	10	10	0	0	0	0	0
Gray County, KS	Male	1	0	1	2	6	7	4	5	8	11	5	8	0	0	0	0	0
	Female	1	6	8	7	6	6	11	4	18	14	17	10	0	0	0	0	0
Greeley County, KS	Male	1	1	0	0	3	1	2	2	0	3	5	2	0	0	0	0	0
	Female	2	0	4	3	3	3	2	3	3	5	4	5	0	0	0	0	0
Greenwood County, KS	Male	4	1	6	4	5	7	8	7	17	12	12	19	0	0	0	0	0
	Female	4	8	4	6	10	9	11	8	29	16	12	15	0	0	0	0	0
Hamilton County, KS	Male	1	2	0	3	4	1	3	2	3	3	3	3	0	0	0	0	0
	Female	2	1	3	1	2	2	2	3	7	10	4	9	0	0	0	0	0
Harper County, KS	Male	2	2	2	7	4	4	5	3	7	13	6	9	0	0	0	0	0
	Female	5	3	10	7	9	2	7	9	12	15	15	18	0	0	0	0	0
Harvey County, KS	Male	7	2	13	20	16	38	28	26	49	51	46	38	41	81	39	90	67
	Female	10	11	24	34	36	23	25	40	58	75	76	72	57	154	86	164	85
Haskell County, KS	Male	0	0	2	2	1	0	3	5	4	6	5	6	0	0	0	0	0
	Female	1	0	4	3	6	2	2	4	9	11	8	9	0	0	0	0	0
Hodgeman County, KS	Male	0	0	1	2	3	1	3	0	6	4	3	2	0	0	0	0	0
	Female	1	0	3	4	1	4	1	6	3	5	4	3	0	0	0	0	0
Jackson County, KS	Male	7	5	6	7	11	6	9	7	20	21	19	20	23	42	0	0	0
	Female	6	6	12	12	12	14	15	10	22	30	36	30	31	90	0	0	0
Jefferson County, KS	Male	4	7	7	13	10	11	12	12	36	26	20	35	21	55	22	69	48
	Female	7	7	25	11	16	16	18	14	42	42	41	39	43	104	39	112	38
Jewell County, KS	Male	3	3	1	5	2	4	2	2	9	4	5	5	0	0	0	0	0
	Female	0	2	3	2	4	4	4	5	8	4	7	16	0	0	0	0	0
Johnson County, KS	Male	99	92	235	226	236	308	289	305	563	590	529	579	614	1277	584	1311	838
	Female	135	149	367	346	384	437	409	427	857	902	898	946	949	1902	814	1928	1248
Kearny County, KS	Male	0	1	5	1	2	2	5	5	9	4	7	5	0	0	0	0	0
	Female	1	2	4	2	4	6	10	2	9	6	17	5	0	0	0	0	0
Kingman County, KS	Male	2	4	9	10	6	4	10	9	19	11	8	10	0	0	0	0	0
	Female	5	4	9	3	9	10	12	6	16	19	21	16	0	0	0	0	0
Kiowa County, KS	Male	1	1	3	0	1	1	3	2	8	6	8	4	0	0	0	0	0
	Female	1	1	5	6	3	4	4	4	8	6	4	4	0	0	0	0	0
Labette County, KS	Male	11	14	19	13	15	10	18	23	31	26	24	19	36	48	22	78	35
	Female	9	11	21	18	31	29	26	13	48	50	33	51	45	97	40	115	49
Lane County, KS	Male	0	2	1	2	4	3	3	2	6	5	7	3	0	0	0	0	0
	Female	3	2	5	2	1	2	2	2	9	6	4	5	0	0	0	0	0
Leavenworth County, KS	Male	17	15	32	37	26	48	44	46	83	75	71	81	82	188	74	190	97
	Female	23	20	39	44	65	55	43	52	98	119	117	113	131	270	126	280	169
Lincoln County, KS	Male	3	3	2	5	4	1	3	2	6	7	7	4	0	0	0	0	0
	Female	1	4	6	5	6	3	2	5	10	8	10	10	0	0	0	0	0
Linn County, KS	Male	5	2	5	9	2	2	3	5	12	14	16	13	0	0	0	0	0
	Female	6	4	6	9	10	19	15	13	20	24	17	25	0	0	0	0	0
Logan County, KS	Male	1	0	0	3	0	2	4	1	5	5	4	6	0	0	0	0	0
	Female	1	1	5	3	2	3	1	6	10	7	10	7	0	0	0	0	0
Lyon County, KS	Male	14	9	22	19	24	29	34	28	41	37	40	43	41	85	34	82	51
	Female	16	24	27	38	41	32	38	43	64	71	66	60	68	123	64	171	84
Marion County, KS	Male	6	9	11	7	6	12	8	8	28	12	18	22	0	0	0	0	0
	Female	7	2	15	14	8	11	6	11	37	33	31	34	0	0	0	0	0
Marshall County, KS	Male	3	6	7	9	6	11	5	14	18	17	17	23	0	0	0	0	0
	Female	3	10	7	13	14	11	15	14	26	22	28	26	0	0	0	0	0
McPherson County, KS	Male	11	8	22	25	17	16	28	21	32	37	50	48	50	93	51	129	63
	Female	22	8	27	27	33	28	26	45	66	52	67	64	66	128	45	145	82
Meade County, KS	Male	1	3	0	3	0	2	7	2	7	9	5	6	0	0	0	0	0
	Female	3	1	4	4	7	5	2	3	12	11	11	14	0	0	0	0	0
Miami County, KS	Male	5	5	13	17	19	21	12	24	20	35	37	36	32	81	34	95	40
	Female	11	9	21	18	20	29	24	26	61	39	45	64	61	138	39	150	82
Mitchell County, KS	Male	1	4	4	6	11	6	6	8	7	11	13	7	0	0	0	0	0
	Female	2	4	5	7	5	10	7	10	13	14	16	22	0	0	0	0	0
Montgomery County, KS	Male	11	15	15	25	24	34	17	31	48	46	38	44	42	65	35	92	43
	Female	19	20	35	30	43	46	33	45	81	72	76	73	62	138	59	142	94
Morris County, KS	Male	2	3	1	4	1	6	2	4	16	12	13	6	0	0	0	0	0
	Female	5	3	8	6	12	5	7	9	19	11	14	20	0	0	0	0	0
Morton County, KS	Male	1	2	3	4	2	6	3	3	8	6	9	6	0	0	0	0	0
	Female	3	2	3	4	3	4	4	1	6	9	9	6	0	0	0	0	0
Nemaha County, KS	Male	3	1	5	10	7	7	20	6	14	15	14	15	0	0	0	0	0
	Female	5	2	8	13	17	8	10	16	23	26	23	35	0	0	0	0	0
Neosho County, KS	Male	10	7	9	11	22	14	13	16	16	21	26	39	18	57	18	54	26
	Female	8	8	14	25	21	23	20	16	44	53	30	26	36	70	22	73	45
Ness County, KS	Male	0	0	2	5	1	1	4	4	8	10	4	3	0	0	0	0	0
	Female	1	4	5	3	3	5	3	3	4	13	8	9	0	0	0	0	0
Norton County, KS	Male	4	1	1	3	3	6	4	5	7	12	6	4	0	0	0	0	0
	Female	6	1	5	5	11	2	6	7	14	15	12	11	0	0	0	0	0
Osage County, KS	Male	5	5	10	14	7	10	16	14	25	20	25	29	31	70	30	73	43
	Female	8	5	16	22	20	20	17	17	41	43	32	43	38	97	31	93	54
Osborne County, KS	Male	1	1	0	3	1	5	3	3	4	7	12	9	0	0	0	0	0
	Female	3	4	8	9	3	7	6	8	11	9	9	10	0	0	0	0	0
Ottawa County, KS	Male	1	2	4	3	11	7	4	3	7	12	10	13	0	0	0	0	0
	Female	3	4	7	5	29	7	6	8	20	18	12	11	0	0	0	0	0
Pawnee County, KS	Male	1	1	4	4	3	9	5	3	13	9	12	12	0	0	0	0	0
	Female	6	5	9	8	10	4	8	8	16	13	15	13	0	0	0	0	0
Phillips County, KS	Male	3	3	1	5	5	7	4	7	10	11	7	9	0	0	0	0	0
	Female	6	5	4	10	3	8	12	6	13	14	14	12	0	0	0	0	0
Pottawatomie County, KS	Male	14	3	7	14	13	13	11	18	22	28	28	31	24	72	31	83	33
	Female	6	9	21	20	22	18	21	18	46	50	37	53	45	102	41	110	70
Pratt County, KS	Male	3	4	3	8	7	6	9	10	16	17	11	15	0	0	0	0	0
	Female	8	5	13	17	9	10	10	8	30	25	23	23	0	0	0	0	0
Rawlins County, KS	Male	0	1	2	0	2	2	2	4	2	4	3	8	0	0	0	0	0
	Female	1	0	3	1	3	3	2	5	4	8	5	9	0	0	0	0	0
Reno County, KS	Male	29	15	31	37	39	48	39	41	65	81	80	64	76	182	68	168	104
	Female	34	25	41	54	72	69	74	73	127	128	136	126	140	296	117	266	155
Republic County, KS	Male	1	3	5	6	4	5	4	8	4	8	12	14	0	0	0	0	0
	Female	5	0	4	4	9	8	10	8	16	17	11	12	0	0	0	0	0
Rice County, KS	Male	4	2	9	4	6	9	10	11	14	17	12	7	0	0	0	0	0
	Female	0	5	5	8	7	12	8	11	28	16	19	18	0	0	0	0	0
Riley County, KS	Male	25	19	32	30	39	49	42	39	71	40	53	55	64	102	46	153	105
	Female	24	19	40	44	58	82	44	61	94	98	87	74	89	177	84	224	99
Rooks County, KS	Male	2	0	5	1	4	5	5	2	8	5	8	9	0	0	0	0	0
	Female	4	2	10	4	4	7	9	4	23	10	17	14	0	0	0	0	0
Rush County, KS	Male	0	1	3	0	3	5	3	3	8	3	4	6	0	0	0	0	0
	Female	0	0	3	2	3	4	4	2	9	8	11	14	0	0	0	0	0
Russell County, KS	Male	3	1	3	6	10	2	6	4	16	12	8	12	0	0	0	0	0
	Female	5	6	5	8	8	8	16	12	13	23	20	16	0	0	0	0	0
Saline County, KS	Male	25	21	19	28	26	38	42	35	78	74	62	69	63	134	53	170	81
	Female	25	36	43	54	65	54	53	60	117	110	102	121	134	255	86	248	123
Scott County, KS	Male	1	2	4	3	4	2	7	2	10	9	7	9	0	0	0	0	0
	Female	0	1	7	7	8	9	2	5	8	10	10	12	0	0	0	0	0
Sedgwick County, KS	Male	120	128	248	228	250	283	255	235	477	463	482	465	467	1200	565	1307	691
	Female	169	182	329	366	346	401	384	375	746	799	749	688	779	1779	842	1990	1058
Seward County, KS	Male	10	10	16	5	15	5	12	16	28	23	32	19	16	28	14	32	23
	Female	8	6	20	12	24	14	24	22	35	35	33	34	33	66	36	73	39
Shawnee County, KS	Male	57	59	102	106	116	133	148	169	224	216	193	196	230	517	232	507	288
	Female	106	84	154	145	160	172	232	259	403	388	343	348	362	861	376	791	463
Sheridan County, KS	Male	1	0	1	2	3	1	2	1	5	4	3	3	0	0	0	0	0
	Female	2	0	2	5	3	6	3	1	2	6	8	8	0	0	0	0	0
Sherman County, KS	Male	2	3	3	4	3	3	1	4	7	16	9	10	0	0	0	0	0
	Female	6	1	7	8	5	11	7	6	11	11	13	17	0	0	0	0	0
Smith County, KS	Male	0	1	2	4	3	1	5	1	10	6	12	5	0	0	0	0	0
	Female	1	1	6	3	4	3	4	6	9	16	12	16	0	0	0	0	0
Stafford County, KS	Male	2	2	3	4	2	0	3	4	10	4	4	9	0	0	0	0	0
	Female	1	1	6	1	5	11	6	7	11	12	13	12	0	0	0	0	0
Stanton County, KS	Male	1	0	1	1	2	1	2	1	5	1	3	5	0	0	0	0	0
	Female	0	3	2	1	1	1	6	1	2	6	4	5	0	0	0	0	0
Stevens County, KS	Male	0	2	3	1	3	4	3	2	7	6	7	4	0	0	0	0	0
	Female	0	1	6	4	7	11	9	9	11	16	10	11	0	0	0	0	0
Sumner County, KS	Male	5	14	11	18	12	13	13	14	29	31	33	28	29	63	45	82	47
	Female	11	23	30	19	26	25	26	28	56	46	49	56	54	132	55	112	61
Thomas County, KS	Male	4	1	6	10	6	3	4	9	7	16	4	15	0	0	0	0	0
	Female	4	3	12	6	7	11	9	4	15	17	13	16	0	0	0	0	0
Trego County, KS	Male	1	0	1	1	4	4	3	3	4	4	2	12	0	0	0	0	0
	Female	1	2	4	4	3	2	4	5	6	4	10	6	0	0	0	0	0
Wabaunsee County, KS	Male	4	3	8	2	7	8	9	3	10	10	12	13	0	0	0	0	0
	Female	5	3	8	6	7	12	8	7	13	18	17	20	0	0	0	0	0
Wallace County, KS	Male	1	0	1	1	1	1	2	2	5	2	5	1	0	0	0	0	0
	Female	1	1	1	3	3	2	3	1	4	6	4	3	0	0	0	0	0
Washington County, KS	Male	4	9	4	6	5	4	5	7	16	13	11	15	0	0	0	0	0
	Female	7	4	7	3	8	7	7	4	14	12	11	16	0	0	0	0	0
Wichita County, KS	Male	5	1	14	2	5	7	2	1	8	3	5	6	0	0	0	0	0
	Female	3	3	5	7	6	8	7	3	10	6	7	4	0	0	0	0	0
Wilson County, KS	Male	7	6	4	2	13	2	5	5	14	11	17	13	0	0	0	0	0
	Female	6	5	10	7	12	11	10	14	23	26	25	20	0	0	0	0	0
Woodson County, KS	Male	1	4	5	2	4	4	2	3	6	10	4	5	0	0	0	0	0
	Female	1	1	2	5	2	5	1	3	10	9	11	9	0	0	0	0	0
Wyandotte County, KS	Male	41	45	96	84	69	79	81	73	135	124	115	120	123	388	204	392	286
	Female	59	79	116	110	117	123	116	152	249	270	219	227	226	672	397	739	554
Adair County, KY	Male	3	5	3	14	18	21	11	18	9	16	9	11	11	13	21	13	16
	Female	18	13	9	32	24	30	27	27	29	26	17	27	27	33	29	37	28
Allen County, KY	Male	5	6	6	15	23	15	16	12	7	7	6	10	14	6	11	12	8
	Female	8	9	10	25	11	20	12	21	21	18	21	27	23	30	28	18	21
Anderson County, KY	Male	1	6	8	9	8	5	5	13	8	3	5	6	5	2	10	6	10
	Female	16	9	6	10	14	12	12	5	8	13	12	13	13	13	9	12	21
Ballard County, KY	Male	2	3	4	12	8	8	6	13	5	8	0	0	0	0	0	0	0
	Female	4	15	4	10	15	14	20	21	12	21	0	0	0	0	0	0	0
Barren County, KY	Male	8	23	11	27	23	28	27	28	23	28	24	24	24	35	28	25	47
	Female	16	27	25	55	37	58	59	50	47	48	43	57	52	52	67	65	62
Bath County, KY	Male	1	5	3	25	23	40	39	28	27	17	0	0	0	0	0	0	0
	Female	2	14	9	51	36	57	67	64	54	50	0	0	0	0	0	0	0
Bell County, KY	Male	7	3	8	21	20	18	20	16	13	16	14	21	16	18	16	31	22
	Female	13	7	12	43	29	20	39	44	41	30	36	34	36	38	39	40	51
Boone County, KY	Male	22	13	31	45	43	59	39	56	39	47	29	42	49	35	52	59	58
	Female	50	37	46	74	62	55	63	73	67	82	61	90	77	89	88	108	135
Bourbon County, KY	Male	11	3	4	5	4	7	6	5	2	10	4	6	2	3	6	7	9
	Female	11	4	15	18	11	7	10	14	11	8	5	11	19	10	4	12	10
Boyd County, KY	Male	15	17	23	82	64	79	60	53	62	32	50	44	67	48	45	56	59
	Female	24	23	29	134	97	120	115	125	117	93	91	96	103	133	116	118	128
Boyle County, KY	Male	5	1	14	7	8	7	9	8	1	7	10	5	7	7	3	11	18
	Female	11	2	8	10	9	17	10	14	13	29	16	21	25	14	15	24	23
Bracken County, KY	Male	1	2	1	18	24	27	16	22	16	15	0	0	0	0	0	0	0
	Female	8	8	6	47	26	38	39	42	34	31	0	0	0	0	0	0	0
Breathitt County, KY	Male	13	4	2	18	23	17	20	19	14	17	16	13	20	18	18	18	31
	Female	17	9	7	43	27	34	32	36	35	37	33	41	48	38	51	51	51
Breckinridge County, KY	Male	4	5	5	13	12	13	19	18	17	15	15	11	15	10	20	15	11
	Female	14	4	10	22	27	21	21	29	27	29	15	30	31	37	33	32	27
Bullitt County, KY	Male	9	21	19	17	9	22	10	10	12	11	8	10	24	18	12	25	43
	Female	22	32	37	29	21	20	21	21	18	17	33	12	32	33	30	37	39
Butler County, KY	Male	6	3	6	10	7	10	9	13	3	1	2	10	11	8	8	16	0
	Female	10	11	4	16	21	13	20	17	18	19	11	17	17	22	9	16	0
Caldwell County, KY	Male	1	0	4	10	12	10	11	12	13	13	0	10	10	6	13	19	17
[truncated: 4,257 more rows]
